# Supplementary material for: Coral spawning patterns of Acropora across two Maldivian reef ecosystems
Source: PeerJ. 2023 Oct 30;11:e16315. doi: 10.7717/peerj.16315 (PMC10621594; doi:10.7717/peerj.16315)
Supplement: Supplemental Information 1 — All information collected and variables used in analysis. [file peerj-11-16315-s001.csv]

Year	Atoll	Number_of_Spawning_Events	Reef_type	Zone	Tide_Depth_m	Low_Tide	WindSpeed_DailyAV	Total_Daily_Precipitation_mm	AverageDaily_SST	Lunar_Phase	Days_after_full_moon	Proximity_to_FM	Moon_Illumination	Genus	Species	Colony	Eggs_Located	Egg_Colour	Pale	Pigmented	Bundled_Male_Time	Spawned_Male_Time	Spawn_Date	Spawn_Month	Sunset_Time	Spawning_Time_After_Sunset_Minutes	Bundling_Time_After_Sunset_Minutes	NOTES
2022	NorthMale	1	Pyramid	DiveCentre	NA	NA	20	0	29.2	Full Moon	0	0	100	Acropora	humilis	NA	20220516	pigmented	NA	20220516	19:19:00	19:47:00	20220516	May	18:18:00	89	61
2022	NorthMale	1	Pyramid	DiveCentre	0.3	20:19:00	15.25	0	29.31	Waning Gibbous	4	4	91.3	Acropora	humilis	A	20211201	pale	NA	20220321	19:52:00	20:58:00	20220321	March	18:16:00	162	96
2022	NorthMale	1	Pyramid	DiveCentre	0.4	16:55:00	9.4125	0.36	28.4	Waxing Gibbous	28	-2	93.5	Acropora	secale	A	20220922	white	20221004	20221025	18:32:00	19:56:00	20221106	November	17:52:00	124	40	in gap
2023	NorthMale	1	Pyramid	DiveCentre	0.4	18:50:00	3	0.9	30.05	Full Moon	0	0	100	Acropora	tenuis	NA	20230406	pigmented	NA	20230406	17:33:00	18:33:00	20230406	April	18:13:00	20	-40	NA
2023	NorthMale	1	Pyramid	DiveCentre	0.4	18:50:00	3	0.9	30.05	Full Moon	0	0	100	Acropora	tenuis	NA	20230406	pigmented	NA	20230406	17:33:00	18:32:00	20230406	April	18:13:00	19	-40	NA
2023	NorthMale	1	Pyramid	DiveCentre	0.4	18:50:00	3	0.9	30.05	Full Moon	0	0	100	Acropora	tenuis	NA	20230406	pigmented	NA	20230406	17:33:00	18:32:00	20230406	April	18:13:00	19	-40	NA
2023	NorthMale	1	Pyramid	DiveCentre	0.4	18:50:00	3	0.9	30.05	Full Moon	0	0	100	Acropora	tenuis	NA	20230406	pigmented	NA	20230406	17:33:00	18:32:00	20230406	April	18:13:00	19	-40	NA
2023	NorthMale	1	Pyramid	DiveCentre	0.4	18:50:00	3	0.9	30.05	Full Moon	0	0	100	Acropora	tenuis	NA	20230406	pigmented	NA	20230406	17:33:00	18:32:00	20230406	April	18:13:00	19	-40	NA
2023	NorthMale	1	Pyramid	DiveCentre	0.4	18:50:00	3	0.9	30.05	Full Moon	0	0	100	Acropora	tenuis	NA	20230406	pigmented	NA	20230406	17:33:00	18:32:00	20230406	April	18:13:00	19	-40	NA
2023	NorthMale	1	Pyramid	DiveCentre	0.4	18:50:00	3	0.9	30.05	Full Moon	0	0	100	Acropora	tenuis	NA	20230406	pigmented	NA	20230406	17:33:00	18:32:00	20230406	April	18:13:00	19	-40	NA
2023	NorthMale	1	Pyramid	DiveCentre	0.4	18:50:00	3	0.9	30.05	Full Moon	0	0	100	Acropora	cytherea	NA	20230406	pigmented	NA	20230406	19:47:00	21:26:00	20230406	April	18:13:00	193	94	NA
2023	NorthMale	1	Pyramid	DiveCentre	0.4	18:50:00	3	0.9	30.05	Full Moon	0	0	100	Acropora	cytherea	NA	20230406	pigmented	NA	20230406	19:47:00	21:26:00	20230406	April	18:13:00	193	94	kind of under
2023	NorthMale	1	Pyramid	DiveCentre	0.4	18:50:00	3	0.9	30.05	Full Moon	0	0	100	Acropora	cytherea	NA	20230406	pigmented	NA	20230406	19:47:00	21:26:00	20230406	April	18:13:00	193	94	NA
2022	NorthMale	1	Pyramid	DiveCentre	0.4	16:55:00	9.4125	0.36	28.4	Waxing Gibbous	28	-2	93.5	Acropora	secale	B	20220922	white	NA	20221004	18:32:00	19:56:00	20221106	November	17:52:00	124	40	bottom row corner, still pigmented 20221025
2023	NorthMale	1	Pyramid	DiveCentre	0.4	18:50:00	3	0.9	30.05	Full Moon	0	0	100	Acropora	muricata	NA	20230406	pigmented	NA	20230406	19:47:00	20:59:00	20230406	April	18:13:00	166	94	NA
2023	NorthMale	1	Pyramid	DiveCentre	0.4	18:50:00	3	0.9	30.05	Full Moon	0	0	100	Acropora	cytherea	NA	20230406	pigmented	NA	20230406	19:47:00	21:28:00	20230406	April	18:13:00	195	94	NA
2023	NorthMale	1	Pyramid	DiveCentre	0.4	18:50:00	3	0.9	30.05	Full Moon	0	0	100	Acropora	cytherea	NA	20230406	pigmented	NA	20230406	19:47:00	21:28:00	20230406	April	18:13:00	195	94	NA
2023	NorthMale	1	Pyramid	DiveCentre	0.4	18:50:00	3	0.9	30.05	Full Moon	0	0	100	Acropora	cytherea	NA	20230406	pigmented	NA	20230406	19:47:00	21:28:00	20230406	April	18:13:00	195	94	NA
2023	NorthMale	1	Pyramid	DiveCentre	0.4	18:50:00	3	0.9	30.05	Full Moon	0	0	100	Acropora	tenuis	NA	20230406	pigmented	NA	20230406	17:33:00	18:33:00	20230406	April	18:13:00	20	-40	NA
2023	NorthMale	1	Pyramid	DiveCentre	0.4	18:50:00	3	0.9	30.05	Full Moon	0	0	100	Acropora	tenuis	NA	20230406	pigmented	NA	20230406	17:33:00	18:33:00	20230406	April	18:13:00	20	-40	NA
2023	NorthMale	1	Pyramid	DiveCentre	0.4	18:50:00	3	0.9	30.05	Full Moon	0	0	100	Acropora	tenuis	NA	20230406	pigmented	NA	20230406	17:33:00	18:33:00	20230406	April	18:13:00	20	-40	NA
2023	NorthMale	1	Pyramid	DiveCentre	0.4	18:50:00	3	0.9	30.05	Full Moon	0	0	100	Acropora	tenuis	NA	20230406	pigmented	NA	20230406	17:33:00	18:33:00	20230406	April	18:13:00	20	-40	NA
2023	NorthMale	1	Pyramid	DiveCentre	0.4	18:50:00	3	0.9	30.05	Full Moon	0	0	100	Acropora	tenuis	NA	20230406	pigmented	NA	20230406	17:33:00	18:33:00	20230406	April	18:13:00	20	-40	NA
2023	NorthMale	1	Pyramid	DiveCentre	0.4	18:50:00	3	0.9	30.05	Full Moon	0	0	100	Acropora	tenuis	NA	20230406	pigmented	NA	20230406	17:33:00	18:33:00	20230406	April	18:13:00	20	-40	NA
2022	NorthMale	1	Pyramid	DiveCentre	0.4	16:55:00	9.4125	0.36	28.4	Waxing Gibbous	28	-2	93.5	Acropora	tenuis	NA	20221103	pigmented	NA	20221106	17:05:00	18:11:00	20221106	November	17:52:00	19	-47
2023	NorthMale	1	Pyramid	DiveCentre	0.4	18:50:00	3	0.9	30.05	Full Moon	0	0	100	Acropora	humilis	NA	20230406	pigmented	NA	20230406	19:47:00	20:52:00	20230406	April	18:13:00	159	94	blue trigger fish damage
2023	NorthMale	1	Pyramid	DiveCentre	0.4	18:50:00	3	0.9	30.05	Full Moon	0	0	100	Acropora	humilis	NA	20230406	pigmented	NA	20230406	19:47:00	08:57:00	20230406	April	18:13:00	164	94	blue in gap
2023	NorthMale	1	Pyramid	DiveCentre	0.4	18:50:00	3	0.9	30.05	Full Moon	0	0	100	Acropora	muricata	NA	20230406	pigmented	NA	20230406	19:47:00	20:35:00	20230406	April	18:13:00	142	94	NA
2023	NorthMale	1	Pyramid	DiveCentre	0.4	18:50:00	3	0.9	30.05	Full Moon	0	0	100	Acropora	muricata	NA	20230406	pigmented	NA	20230406	19:47:00	20:35:00	20230406	April	18:13:00	142	94	NA
2023	NorthMale	1	Pyramid	DiveCentre	0.4	18:50:00	3	0.9	30.05	Full Moon	0	0	100	Acropora	tenuis	NA	20230406	pigmented	NA	20230406	17:51:00	18:35:00	20230406	April	18:13:00	22	-22	NA
2023	NorthMale	1	Pyramid	DiveCentre	0.4	18:50:00	3	0.9	30.05	Full Moon	0	0	100	Acropora	tenuis	NA	20230406	pigmented	NA	20230406	18:14:00	18:35:00	20230406	April	18:13:00	22	1	NA
2023	NorthMale	1	Pyramid	DiveCentre	0.4	18:50:00	3	0.9	30.05	Full Moon	0	0	100	Acropora	austera	NA	20230406	pigmented	NA	20230406	18:56:00	19:56:00	20230406	April	18:13:00	103	43	NA
2023	NorthMale	1	Pyramid	DiveCentre	0.4	18:50:00	3	0.9	30.05	Full Moon	0	0	100	Acropora	tenuis	NA	20230406	pigmented	NA	20230406	17:47:00	18:35:00	20230406	April	18:13:00	22	-26	NA
2023	NorthMale	1	Pyramid	DiveCentre	0.4	18:50:00	3	0.9	30.05	Full Moon	0	0	100	Acropora	tenuis	NA	20230406	pigmented	NA	20230406	17:47:00	18:35:00	20230406	April	18:13:00	22	-26	NA
2023	NorthMale	1	Pyramid	DiveCentre	0.4	18:50:00	3	0.9	30.05	Full Moon	0	0	100	Acropora	tenuis	NA	20230406	pigmented	NA	20230406	17:48:00	18:35:00	20230406	April	18:13:00	22	-25	NA
2022	NorthMale	1	Pyramid	DiveCentre	0.4	16:55:00	9.4125	0.36	28.4	Waxing Gibbous	28	-2	93.5	Acropora	tenuis	NA	20221106	pigmented	NA	20221106	16:53:00	18:04:00	20221106	November	17:52:00	12	-59
2023	NorthMale	1	Pyramid	DiveCentre	0.4	18:50:00	3	0.9	30.05	Full Moon	0	0	100	Acropora	humilis	NA	20230406	pigmented	NA	20230406	18:51:00	20:13:00	20230406	April	18:13:00	120	38	NA
2023	NorthMale	1	Pyramid	DiveCentre	0.4	18:50:00	3	0.9	30.05	Full Moon	0	0	100	Acropora	cytherea	NA	20230406	pigmented	NA	20230406	19:57:00	21:35:00	20230406	April	18:13:00	202	104	NA
2023	NorthMale	1	Pyramid	DiveCentre	0.4	18:50:00	3	0.9	30.05	Full Moon	0	0	100	Acropora	tenuis	NA	20220902	white	NA	20230406	17:54:00	18:38:00	20230406	April	18:13:00	25	-19	NA
2023	NorthMale	1	Pyramid	DiveCentre	0.4	18:50:00	3	0.9	30.05	Full Moon	0	0	100	Acropora	tenuis	NA	20230406	white	NA	NA	17:54:00	18:38:00	20230406	April	18:13:00	25	-19	half spawned white eggs
2023	NorthMale	1	Pyramid	DiveCentre	0.4	18:50:00	3	0.9	30.05	Full Moon	0	0	100	Acropora	cytherea	NA	20230406	pigmented	NA	20230406	19:57:00	21:31:00	20230406	April	18:13:00	198	104	NA
2023	NorthMale	1	Pyramid	DiveCentre	0.4	18:50:00	3	0.9	30.05	Full Moon	0	0	100	Acropora	tenuis	NA	20230406	pigmented	NA	20230406	17:59:00	18:38:00	20230406	April	18:13:00	25	-14	NA
2023	NorthMale	1	Pyramid	DiveCentre	0.4	18:50:00	3	0.9	30.05	Full Moon	0	0	100	Acropora	tenuis	NA	20230406	pale	20230406	NA	17:59:00	18:38:00	20230406	April	18:13:00	25	-14	spawned pale eggs
2023	NorthMale	1	Pyramid	DiveCentre	0.4	18:50:00	3	0.9	30.05	Full Moon	0	0	100	Acropora	tenuis	NA	20220902	white	NA	20230406	18:00:00	18:38:00	20230406	April	18:13:00	25	-13	NA
2023	NorthMale	1	Pyramid	DiveCentre	0.4	18:50:00	3	0.9	30.05	Full Moon	0	0	100	Acropora	tenuis	NA	20220902	white	NA	20230406	18:00:00	18:38:00	20230406	April	18:13:00	25	-13	NA
2023	NorthMale	1	Pyramid	DiveCentre	0.4	18:50:00	3	0.9	30.05	Full Moon	0	0	100	Acropora	tenuis	NA	20220902	white	NA	20230406	18:02:00	18:38:00	20230406	April	18:13:00	25	-11	NA
2022	NorthMale	1	Pyramid	DiveCentre	0.4	16:55:00	9.4125	0.36	28.4	Waxing Gibbous	28	-2	93.5	Acropora	secale	NA	20221006	white	20221022	20221106	18:32:00	19:56:00	20221106	November	17:52:00	124	40	attacked by triggerfish
2023	NorthMale	1	Pyramid	DiveCentre	0.4	18:50:00	3	0.9	30.05	Full Moon	0	0	100	Acropora	tenuis	NA	20220902	white	NA	20230406	18:02:00	18:38:00	20230406	April	18:13:00	25	-11	NA
2023	NorthMale	1	Pyramid	DiveCentre	0.4	18:50:00	3	0.9	30.05	Full Moon	0	0	100	Acropora	tenuis	NA	20230406	pigmented	NA	20230406	18:03:00	18:38:00	20230406	April	18:13:00	25	-11	NA
2023	NorthMale	1	Pyramid	DiveCentre	0.4	18:50:00	3	0.9	30.05	Full Moon	0	0	100	Acropora	tenuis	NA	20230406	pigmented	NA	20230406	18:05:00	18:38:00	20230406	April	18:13:00	25	-8	NA
2023	NorthMale	1	Pyramid	DiveCentre	0.4	18:50:00	3	0.9	30.05	Full Moon	0	0	100	Acropora	tenuis	NA	20230406	pigmented	NA	20230406	18:06:00	18:38:00	20230406	April	18:13:00	25	-7	NA
2023	NorthMale	1	Pyramid	DiveCentre	0.4	18:50:00	3	0.9	30.05	Full Moon	0	0	100	Acropora	humilis	NA	20230110	white	NA	20230406	19:08:00	20:20:00	20230406	April	18:13:00	127	55	NA
2023	NorthMale	1	Pyramid	DiveCentre	0.4	18:50:00	3	0.9	30.05	Full Moon	0	0	100	Acropora	humilis	NA	20230110	white	NA	20230406	20:08:00	20:54:00	20230406	April	18:13:00	161	115	spawned twice
2023	NorthMale	1	Pyramid	DiveCentre	0.4	18:50:00	3	0.9	30.05	Full Moon	0	0	100	Acropora	humilis	NA	20230110	white	NA	20230406	19:08:00	20:47:00	20230406	April	18:13:00	154	55	NA
2023	NorthMale	1	Pyramid	DiveCentre	0.4	18:50:00	3	0.9	30.05	Full Moon	0	0	100	Acropora	hyacinthus	NA	20230406	pigmented	NA	20230406	20:08:00	20:01:00	20230406	April	18:13:00	108	115	NA
2023	NorthMale	1	Pyramid	DiveCentre	0.4	18:50:00	3	0.9	30.05	Full Moon	0	0	100	Acropora	muricata	NA	20230406	pigmented	NA	20230406	19:13:00	20:14:00	20230406	April	18:13:00	84	60	Spawned twice; started 20:14 and then rest 20:28 (108 minutes after LT; 145 mins after SS)
2023	NorthMale	1	Pyramid	DiveCentre	0.4	18:50:00	3	0.9	30.05	Full Moon	0	0	100	Acropora	muricata	NA	20230406	pigmented	NA	20230406	19:13:00	20:27:00	20230406	April	18:13:00	134	60	NA
2022	NorthMale	1	Pyramid	DiveCentre	0.4	16:55:00	9.4125	0.36	28.4	Waxing Gibbous	28	-2	93.5	Acropora	secale	NA	20220923	white	20221006	20221106	18:32:00	19:56:00	20221106	November	17:52:00	124	40	still pale 20221022, underneath
2023	NorthMale	1	Pyramid	DiveCentre	0.4	18:50:00	3	0.9	30.05	Full Moon	0	0	100	Acropora	muricata	NA	20230406	pigmented	NA	20230406	19:49:00	20:28:00	20230406	April	18:13:00	135	96	NA
2023	NorthMale	1	Pyramid	DiveCentre	0.4	18:50:00	3	0.9	30.05	Full Moon	0	0	100	Acropora	muricata	NA	20230406	pigmented	NA	20230406	19:49:00	20:28:00	20230406	April	18:13:00	135	96	NA
2023	NorthMale	1	Pyramid	DiveCentre	0.4	18:50:00	3	0.9	30.05	Full Moon	0	0	100	Acropora	muricata	NA	20230406	pigmented	NA	20230406	19:51:00	20:28:00	20230406	April	18:13:00	135	98	NA
2022	NorthMale	1	Pyramid	DiveCentre	0.4	16:55:00	9.4125	0.36	28.4	Waxing Gibbous	28	-2	93.5	Acropora	tenuis	NA	20221103	pigmented	NA	20221103	17:33:00	18:07:00	20221106	November	17:52:00	15	-19	same colony as below, half spawned 20221106
2023	NorthMale	1	Pyramid	DiveCentre	0.4	18:50:00	3	0.9	30.05	Full Moon	0	0	100	Acropora	tenuis	NA	20230406	pigmented	NA	20230406	17:50:00	18:35:00	20230406	April	18:13:00	22	-23	NA
2023	NorthMale	1	Pyramid	DiveCentre	0.4	18:50:00	3	0.9	30.05	Full Moon	0	0	100	Acropora	tenuis	NA	20230406	pigmented	NA	20230406	17:50:00	18:35:00	20230406	April	18:13:00	22	-23	NA
2023	NorthMale	1	Pyramid	DiveCentre	0.4	18:50:00	3	0.9	30.05	Full Moon	0	0	100	Acropora	tenuis	NA	20230406	pigmented	NA	20230406	17:50:00	18:35:00	20230406	April	18:13:00	22	-23	only one branch
2023	NorthMale	1	Pyramid	DiveCentre	0.4	18:50:00	3	0.9	30.05	Full Moon	0	0	100	Acropora	tenuis	NA	20230406	pigmented	NA	20230406	17:50:00	18:35:00	20230406	April	18:13:00	22	-23	NA
2023	NorthMale	1	Pyramid	DiveCentre	0.4	18:50:00	3	0.9	30.05	Full Moon	0	0	100	Acropora	tenuis	NA	20230406	pigmented	NA	20230406	17:50:00	18:35:00	20230406	April	18:13:00	22	-23	NA
2023	NorthMale	1	Pyramid	DiveCentre	0.4	18:50:00	3	0.9	30.05	Full Moon	0	0	100	Acropora	tenuis	NA	20230406	pigmented	NA	20230406	17:50:00	18:35:00	20230406	April	18:13:00	22	-23	NA
2023	NorthMale	1	Pyramid	DiveCentre	0.4	18:50:00	3	0.9	30.05	Full Moon	0	0	100	Acropora	tenuis	NA	20230406	pigmented	NA	20230406	17:50:00	18:35:00	20230406	April	18:13:00	22	-23	NA
2023	NorthMale	1	Pyramid	DiveCentre	0.4	18:50:00	3	0.9	30.05	Full Moon	0	0	100	Acropora	tenuis	NA	20230406	pigmented	NA	20230406	17:50:00	18:35:00	20230406	April	18:13:00	22	-23	NA
2023	NorthMale	1	Pyramid	DiveCentre	0.4	18:50:00	3	0.9	30.05	Full Moon	0	0	100	Acropora	tenuis	NA	20230406	pigmented	NA	20230406	17:50:00	18:35:00	20230406	April	18:13:00	22	-23	NA
2022	NorthMale	1	Pyramid	DiveCentre	0.3	16:55:00	9.4125	0	28.4	Waxing Gibbous	29	-1	93.5	Acropora	tenuis	NA	20220922	white	NA	20221103	17:30:00	18:11:00	20221106	November	17:52:00	19	-22	Half spawned 20221106 (data given), half spawned 20221107, bundle time 17:24, spawn time 18:04
2023	NorthMale	1	Pyramid	DiveCentre	0.4	18:50:00	3	0.9	30.05	Full Moon	0	0	100	Acropora	tenuis	NA	20230406	pigmented	NA	20230406	17:50:00	18:35:00	20230406	April	18:13:00	22	-23	NA
2023	NorthMale	1	Pyramid	DiveCentre	0.4	18:50:00	3	0.9	30.05	Full Moon	0	0	100	Acropora	tenuis	NA	20230406	pigmented	NA	20230406	17:50:00	18:35:00	20230406	April	18:13:00	22	-23	NA
2023	NorthMale	1	Pyramid	DiveCentre	0.4	18:50:00	3	0.9	30.05	Full Moon	0	0	100	Acropora	tenuis	NA	20230406	pigmented	NA	20230406	17:50:00	18:35:00	20230406	April	18:13:00	22	-23	NA
2023	NorthMale	1	Pyramid	DiveCentre	0.4	18:50:00	3	0.9	30.05	Full Moon	0	0	100	Acropora	tenuis	NA	20230406	pigmented	NA	20230406	17:50:00	18:35:00	20230406	April	18:13:00	22	-23	NA
2023	NorthMale	1	Pyramid	DiveCentre	0.4	18:50:00	3	0.9	30.05	Full Moon	0	0	100	Acropora	tenuis	NA	20230406	pigmented	NA	20230406	17:50:00	18:32:00	20230406	April	18:13:00	19	-23	NA
2023	NorthMale	1	Pyramid	DiveCentre	0.4	18:50:00	3	0.9	30.05	Full Moon	0	0	100	Acropora	tenuis	NA	20230406	pigmented	NA	20230406	17:50:00	18:32:00	20230406	April	18:13:00	19	-23	NA
2023	NorthMale	1	Pyramid	DiveCentre	0.4	18:50:00	3	0.9	30.05	Full Moon	0	0	100	Acropora	tenuis	NA	20230406	pigmented	NA	20230406	17:50:00	18:32:00	20230406	April	18:13:00	19	-23	NA
2023	NorthMale	1	Pyramid	DiveCentre	0.4	18:50:00	3	0.9	30.05	Full Moon	0	0	100	Acropora	tenuis	NA	20230406	pigmented	NA	20230406	17:50:00	18:32:00	20230406	April	18:13:00	19	-23	NA
2023	NorthMale	1	Pyramid	DiveCentre	0.4	18:50:00	3	0.9	30.05	Full Moon	0	0	100	Acropora	tenuis	NA	20230406	pigmented	NA	20230406	17:50:00	18:32:00	20230406	April	18:13:00	19	-23	NA
2023	NorthMale	1	Pyramid	DiveCentre	0.4	18:50:00	3	0.9	30.05	Full Moon	0	0	100	Acropora	tenuis	NA	20230406	pigmented	NA	20230406	17:50:00	18:32:00	20230406	April	18:13:00	19	-23	NA
2022	NorthMale	1	Frame	Blue Hole	0.3	17:24:00	9.3125	0	28.48	Waxing Gibbous	29	-1	97.7	Acropora	secale	A	20220918	pigmented	NA	20220918	NA	NA	20221107	November	17:52:00	NA	NA	face 5 bar 6 L, no change 20221007, 20221020
2023	NorthMale	1	Pyramid	DiveCentre	0.4	18:50:00	3	0.9	30.05	Full Moon	0	0	100	Acropora	tenuis	NA	20230406	pigmented	NA	20230406	17:50:00	18:32:00	20230406	April	18:13:00	19	-23	NA
2023	NorthMale	1	Pyramid	DiveCentre	0.4	18:50:00	3	0.9	30.05	Full Moon	0	0	100	Acropora	tenuis	NA	20230406	pigmented	NA	20230406	17:50:00	18:32:00	20230406	April	18:13:00	19	-23	NA
2023	NorthMale	1	Pyramid	DiveCentre	0.4	18:50:00	3	0.9	30.05	Full Moon	0	0	100	Acropora	tenuis	NA	20230406	pigmented	NA	20230406	17:50:00	18:32:00	20230406	April	18:13:00	19	-23	NA
2023	NorthMale	1	Pyramid	DiveCentre	0.4	18:50:00	3	0.9	30.05	Full Moon	0	0	100	Acropora	tenuis	NA	20230406	pigmented	NA	20230406	17:50:00	18:32:00	20230406	April	18:13:00	19	-23	NA
2023	Baa	1	Frame	DiveSite	0.5	20:46:00	3	5	29.66	Waning Gibbous	4	4	84.5	Acropora	humilis	NA	20230209	white	NA	20230406	19:13:00	20:58:00	20230410	April	18:15	163	58
2023	Baa	1	Frame	DiveSite	0.5	20:46:00	3	5	29.66	Waning Gibbous	4	4	84.5	Acropora	gemmifera	NA	20230410	pigmented	NA	20230410	19:13:00	21:00:00	20230410	April	18:15	165	58
2022	NorthMale	1	Frame	Blue Hole	0.3	17:24:00	9.3125	0	28.48	Waxing Gibbous	29	-1	97.7	Acropora	secale	NA	20220918	white	20221005	20221103	NA	NA	20221107	November	17:52:00	NA	NA	face 2 bar 4, still white 20221020
2023	Baa	1	Wild	DiveSite	0.5	20:46:00	10.5	5	29.66	Waning Gibbous	4	4	84.5	Acropora	millepora	NA	20230209	white	NA	20230406	19:13:00	21:19:00	20230410	April	18:15	184	58
2023	Baa	1	Wild	DiveSite	0.5	20:46:00	10.5	5	29.66	Waning Gibbous	4	4	84.5	Acropora	digitifera	NA	20230127	white	NA	20230406	19:13:00	20:48:00	20230410	April	18:15	153	58
2023	Baa	1	Wild	DiveSite	0.5	20:46:00	10.5	5	29.66	Waning Gibbous	4	4	84.5	Acropora	digitifera	NA	20230127	white	NA	20230406	19:13:00	20:48:00	20230410	April	18:15	153	58	triggerfish damage
2023	Baa	1	Wild	DiveSite	0.5	20:46:00	10.5	5	29.66	Waning Gibbous	4	4	84.5	Acropora	millepora	NA	20230127	white	NA	20230406	19:13:00	20:43:00	20230410	April	18:15	148	58
2023	Baa	1	Wild	DiveSite	0.5	20:46:00	10.5	5	29.66	Waning Gibbous	4	4	84.5	Acropora	digitifera	NA	20230127	white	NA	20230406	19:13:00	20:40:00	20230410	April	18:15	145	58
2023	Baa	1	Wild	DiveSite	0.5	20:46:00	10.5	5	29.66	Waning Gibbous	4	4	84.5	Acropora	digitifera	NA	20230127	white	NA	20230406	19:13:00	20:40:00	20230410	April	18:15	145	58
2023	Baa	1	Frame	DiveSite	0.5	20:46:00	10.5	5	29.66	Waning Gibbous	4	4	84.5	Acropora	digitifera	NA	20230127	white	NA	20230406	19:13:00	20:40:00	20230410	April	18:15	145	58	bottom leg of frame
2023	Baa	1	Wild	DiveSite	0.5	20:46:00	10.5	5	29.66	Waning Gibbous	4	4	84.5	Acropora	nasuta	NA	20230209	white	NA	20230406	19:25:00	21:29:00	20230410	April	18:15	194	70
2023	Baa	1	Wild	DiveSite	0.5	20:46:00	10.5	5	29.66	Waning Gibbous	4	4	84.5	Acropora	digitifera	NA	20230127	white	NA	20230406	19:13:00	20:48:00	20230410	April	18:15	153	58
2022	NorthMale	1	Pyramid	DiveCentre	0.3	20:52:00	14.5	0	29.35	Waning Gibbous	5	5	83.8	Acropora	millepora	A	20211202	white	NA	20220322	19:43:00	21:29:00	20220322	March	18:16:00	193	87
2022	NorthMale	1	Frame	Blue Hole	0.3	17:24:00	9.3125	0	28.48	Waxing Gibbous	29	-1	97.7	Acropora	secale	NA	20220918	pale	20220918	20221005	NA	NA	20221107	November	17:52:00	NA	NA	face 1 bar 4 middle, still pig 20221020
2023	Baa	1	Wild	DiveSite	0.5	20:46:00	10.5	5	29.66	Waning Gibbous	4	4	84.5	Acropora	millepora	NA	20230127	white	NA	20230406	19:13:00	20:49:00	20230410	April	18:15	154	58
2023	Baa	1	Wild	DiveSite	0.5	20:46:00	10.5	5	29.66	Waning Gibbous	4	4	84.5	Acropora	digitifera	NA	20230127	white	NA	20230406	19:13:00	20:40:00	20230410	April	18:15	145	58
2023	Baa	1	Wild	DiveSite	0.5	20:46:00	10.5	5	29.66	Waning Gibbous	4	4	84.5	Acropora	millepora	NA	20230127	white	NA	20230406	19:13:00	20:43:00	20230410	April	18:15	148	58
2023	Baa	1	Frame	Jetty	0.5	20:46:00	10.5	5	29.66	Waning Gibbous	4	4	84.5	Acropora	millepora	A	20230127	white	NA	20230406	19:13:00	21:01:00	20230410	April	18:15	166	58
2023	Baa	1	Frame	Jetty	0.5	20:46:00	10.5	5	29.66	Waning Gibbous	4	4	84.5	Acropora	digitifera	B	20230127	white	NA	20230406	19:13:00	20:40:00	20230410	April	18:15	145	58
2022	NorthMale	1	Frame	Blue Hole	0.3	17:24:00	9.3125	0	28.48	Waxing Gibbous	29	-1	97.7	Acropora	secale	NA	20220918	pale	20220918	20221005	NA	NA	20221107	November	17:52:00	NA	NA	face 2 bar 3 R
2023	Baa	1	Frame	Jetty	0.5	20:46:00	10.5	5	29.66	Waning Gibbous	4	4	84.5	Acropora	humilis	C	20230410	pigmented	NA	20230410	19:13:00	21:10:00	20230410	April	18:15	175	58
2023	Baa	1	Frame	Jetty	0.5	20:46:00	10.5	5	29.66	Waning Gibbous	4	4	84.5	Acropora	digitifera	A	20230127	white	NA	20230406	19:13:00	20:48:00	20230410	April	18:15	153	58
2023	Baa	1	Frame	Jetty	0.5	20:46:00	10.5	5	29.66	Waning Gibbous	4	4	84.5	Acropora	digitifera	B	20230127	white	NA	20230406	19:13:00	20:48:00	20230410	April	18:15	153	58
2022	NorthMale	1	Frame	Blue Hole	0.3	17:24:00	9.3125	0	28.48	Waxing Gibbous	29	-1	97.7	Acropora	secale	NA	20221007	white	NA	20221020	NA	NA	20221107	November	17:52:00	NA	NA	face 1 bar 3 L, still pig 20221103
2023	Baa	1	Wild	Jetty	0.5	20:46:00	10.5	5	29.66	Waning Gibbous	4	4	84.5	Acropora	digitifera	NA	20230127	white	NA	20230406	19:13:00	21:00:00	20230410	April	18:15	165	58
2023	Baa	1	Frame	DiveSite	0.5	20:46:00	10.5	5	29.66	Waning Gibbous	4	4	84.5	Acropora	nasuta	NA	20230209	white	NA	20230406	19:13:00	21:24:00	20230410	April	18:15	189	58
2023	Baa	1	Frame	DiveSite	0.5	20:46:00	10.5	5	29.66	Waning Gibbous	4	4	84.5	Acropora	muricata	NA	20230410	pigmented	NA	20230410	19:13:00	20:35:00	20230410	April	18:15	140	58
2023	Baa	1	Frame	DiveSite	0.5	20:46:00	10.5	5	29.66	Waning Gibbous	4	4	84.5	Acropora	muricata	NA	20230410	pigmented	NA	20230410	19:13:00	20:35:00	20230410	April	18:15	140	58
2023	Baa	1	Wild	DiveSite	0.5	20:46:00	10.5	5	29.66	Waning Gibbous	4	4	84.5	Acropora	millepora	NA	20230410	pigmented	NA	20230410	19:13:00	21:24:00	20230410	April	18:15	189	58
2023	Baa	1	Wild	DiveSite	0.5	20:46:00	10.5	5	29.66	Waning Gibbous	4	4	84.5	Acropora	hyacinthus	NA	20230410	pigmented	NA	20230410	19:50:00	20:10:00	20230410	April	18:15	115	95
2022	NorthMale	1	Frame	Blue Hole	0.3	17:24:00	9.3125	0	28.48	Waxing Gibbous	29	-1	97.7	Acropora	secale	NA	20220918	pale	20220918	NA	NA	NA	20221107	November	17:52:00	NA	NA	face 3 bar 4
2023	Baa	1	Frame	DiveSite	0.5	20:46:00	10.5	5	29.66	Waning Gibbous	4	4	84.5	Acropora	digitifera	NA	20230127	white	NA	20230406	19:13:00	20:46:00	20230410	April	18:15	151	58
2023	Baa	1	Frame	DiveSite	0.5	20:46:00	10.5	5	29.66	Waning Gibbous	4	4	84.5	Acropora	digitifera	NA	20230127	white	NA	20230406	19:13:00	20:46:00	20230410	April	18:15	151	58
2023	Baa	1	Frame	DiveSite	0.5	20:46:00	10.5	5	29.66	Waning Gibbous	4	4	84.5	Acropora	millepora	NA	20230127	white	NA	20230406	19:13:00	21:21:00	20230410	April	18:15	186	58
2023	Baa	1	Frame	DiveSite	0.5	20:46:00	10.5	5	29.66	Waning Gibbous	4	4	84.5	Acropora	samoensis	A	20230410	pigmented	NA	20230410	19:13:00	21:24:00	20230410	April	18:15	189	58
2023	Baa	1	Frame	DiveSite	0.5	20:46:00	10.5	5	29.66	Waning Gibbous	4	4	84.5	Acropora	digitifera	B	20230410	pigmented	NA	20230410	19:13:00	20:46:00	20230410	April	18:15	151	58
2023	Baa	1	Frame	DiveSite	0.5	20:46:00	10.5	5	29.66	Waning Gibbous	4	4	84.5	Acropora	humilis	NA	20230410	pigmented	NA	20230410	19:13:00	19:45:00	20230410	April	18:15	90	58
2022	NorthMale	1	Frame	Blue Hole	0.3	17:24:00	9.3125	0	28.48	Waxing Gibbous	29	-1	97.7	Acropora	secale	NA	20220918	white	20221020	20221103	NA	NA	20221107	November	17:52:00	NA	NA	face 6 bar 3
2023	Baa	1	Frame	DiveSite	0.5	20:46:00	10.5	5	29.66	Waning Gibbous	4	4	84.5	Acropora	humilis	NA	20230410	pigmented	NA	20230410	19:13:00	20:53:00	20230410	April	18:15	158	58
2023	Baa	1	Frame	DiveSite	0.5	20:46:00	10.5	5	29.66	Waning Gibbous	4	4	84.5	Acropora	samoensis	NA	20230127	white	NA	20230406	19:13:00	21:24:00	20230410	April	18:15	189	58
2023	Baa	1	Wild	DiveSite	0.5	20:46:00	10.5	5	29.66	Waning Gibbous	4	4	84.5	Acropora	nasuta	NA	20230209	white	NA	20230406	19:13:00	19:45:00	20230410	April	18:15	90	58
2023	Baa	1	Frame	Albarakat	0.5	20:46:00	10.5	5	29.66	Waning Gibbous	4	4	84.5	Acropora	humilis	A	20230410	pigmented	NA	20230410	19:13:00	20:10:00	20230410	April	18:15	115	58
2023	Baa	1	Frame	Albarakat	0.5	20:46:00	10.5	5	29.66	Waning Gibbous	4	4	84.5	Acropora	humilis	B	20230410	pigmented	NA	20230410	19:13:00	20:10:00	20230410	April	18:15	115	58
2023	Baa	1	Frame	Albarakat	0.5	20:46:00	10.5	5	29.66	Waning Gibbous	4	4	84.5	Acropora	humilis	C	20230410	pigmented	NA	20230410	19:13:00	20:10:00	20230410	April	18:15	115	58
2023	Baa	1	Frame	Albarakat	0.5	20:46:00	10.5	5	29.66	Waning Gibbous	4	4	84.5	Acropora	humilis	D	20230410	pigmented	NA	20230410	19:13:00	20:10:00	20230410	April	18:15	115	58
2023	Baa	1	Frame	Albarakat	0.5	20:46:00	10.5	5	29.66	Waning Gibbous	4	4	84.5	Acropora	humilis	E	20230410	pigmented	NA	20230410	19:13:00	20:10:00	20230410	April	18:15	115	58
2022	NorthMale	1	Wild	Lagoon	0.3	17:24:00	9.3125	0	28.48	Waxing Gibbous	29	-1	97.7	Acropora	secale	NA	20220914	white	20221007	20221020	NA	NA	20221107	November	17:52:00	NA	NA	still pigmented 20221106
2023	Baa	1	Frame	Albarakat	0.5	20:46:00	10.5	5	29.66	Waning Gibbous	4	4	84.5	Acropora	humilis	F	20230410	pigmented	NA	20230410	19:13:00	20:10:00	20230410	April	18:15	115	58
2023	Baa	1	Frame	Albarakat	0.5	20:46:00	10.5	5	29.66	Waning Gibbous	4	4	84.5	Acropora	humilis	G	20230410	pigmented	NA	20230410	19:13:00	20:10:00	20230410	April	18:15	115	58
2023	Baa	1	Frame	Albarakat	0.5	20:46:00	10.5	5	29.66	Waning Gibbous	4	4	84.5	Acropora	humilis	H	20230410	pigmented	NA	20230410	19:13:00	20:10:00	20230410	April	18:15	115	58
2023	Baa	1	Frame	Albarakat	0.5	20:46:00	10.5	5	29.66	Waning Gibbous	4	4	84.5	Acropora	humilis	I	20230410	pigmented	NA	20230410	19:13:00	20:10:00	20230410	April	18:15	115	58
2023	Baa	1	Frame	Albarakat	0.5	20:46:00	10.5	5	29.66	Waning Gibbous	4	4	84.5	Acropora	humilis	J	20230410	pigmented	NA	20230410	19:13:00	20:10:00	20230410	April	18:15	115	58
2023	Baa	1	Frame	Albarakat	0.5	20:46:00	10.5	5	29.66	Waning Gibbous	4	4	84.5	Acropora	humilis	K	20230410	pigmented	NA	20230410	19:13:00	20:10:00	20230410	April	18:15	115	58
2023	Baa	1	Frame	Albarakat	0.5	20:46:00	10.5	5	29.66	Waning Gibbous	4	4	84.5	Acropora	humilis	L	20230410	pigmented	NA	20230410	19:13:00	20:10:00	20230410	April	18:15	115	58
2023	Baa	1	Frame	Albarakat	0.5	20:46:00	10.5	5	29.66	Waning Gibbous	4	4	84.5	Acropora	humilis	M	20230410	pigmented	NA	20230410	19:13:00	20:10:00	20230410	April	18:15	115	58
2023	Baa	1	Frame	Albarakat	0.5	20:46:00	10.5	5	29.66	Waning Gibbous	4	4	84.5	Acropora	humilis	A	20230410	pigmented	NA	20230410	19:13:00	20:10:00	20230410	April	18:15	115	58
2023	Baa	1	Frame	Albarakat	0.5	20:46:00	10.5	5	29.66	Waning Gibbous	4	4	84.5	Acropora	humilis	B	20230410	pigmented	NA	20230410	19:13:00	20:10:00	20230410	April	18:15	115	58
2022	NorthMale	1	Wild	LagoonIslands	0.3	17:24:00	9.3125	0	28.48	Waxing Gibbous	29	-1	97.7	Acropora	secale	NA	20220914	white	20221007	20221020	NA	NA	20221107	November	17:52:00	NA	NA	Island 1, still pigmented 20221106
2023	Baa	1	Wild	Albarakat	0.5	20:46:00	10.5	5	29.66	Waning Gibbous	4	4	84.5	Acropora	millepora	NA	20230127	white	NA	20230406	19:13:00	20:42:00	20230410	April	18:15	147	58
2023	Baa	1	Wild	Albarakat	0.5	20:46:00	10.5	5	29.66	Waning Gibbous	4	4	84.5	Acropora	digitifera	NA	20230127	white	NA	20230406	19:13:00	20:38:00	20230410	April	18:15	143	58
2023	Baa	1	Wild	Albarakat	0.5	20:46:00	10.5	5	29.66	Waning Gibbous	4	4	84.5	Acropora	millepora	NA	20230127	white	NA	20230406	19:13:00	20:47:00	20230410	April	18:15	152	58
2023	Baa	1	Wild	Albarakat	0.5	20:46:00	10.5	5	29.66	Waning Gibbous	4	4	84.5	Acropora	digitifera	NA	20230127	white	NA	20230406	19:13:00	20:42:00	20230410	April	18:15	147	58
2023	Baa	1	Wild	Albarakat	0.5	20:46:00	10.5	5	29.66	Waning Gibbous	4	4	84.5	Acropora	millepora	NA	20230127	white	NA	20230406	19:13:00	20:28:00	20230410	April	18:15	133	58
2023	Baa	1	Wild	Albarakat	0.5	20:46:00	10.5	5	29.66	Waning Gibbous	4	4	84.5	Acropora	digitifera	NA	20230127	white	NA	20230406	19:13:00	20:48:00	20230410	April	18:15	153	58
2023	Baa	1	Wild	Albarakat	0.5	20:46:00	10.5	5	29.66	Waning Gibbous	4	4	84.5	Acropora	millepora	NA	20230127	white	NA	20230406	19:13:00	20:48:00	20230410	April	18:15	153	58
2023	Baa	1	Wild	Albarakat	0.5	20:46:00	10.5	5	29.66	Waning Gibbous	4	4	84.5	Acropora	digitifera	NA	20230127	white	NA	20230406	19:13:00	20:51:00	20230410	April	18:15	156	58
2023	Baa	1	Wild	Albarakat	0.5	20:46:00	10.5	5	29.66	Waning Gibbous	4	4	84.5	Acropora	digitifera	NA	20230127	white	NA	20230406	19:13:00	20:51:00	20230410	April	18:15	156	58
2023	Baa	1	Frame	Blu	0.5	20:46:00	10.5	5	29.66	Waning Gibbous	4	4	84.5	Acropora	digitifera	A	20230127	white	NA	20230406	NA	NA	20230410	April	18:15	NA	NA
2022	NorthMale	1	Wild	LagoonIslands	0.3	17:24:00	9.3125	0	28.48	Waxing Gibbous	29	-1	97.7	Acropora	tenuis	NA	20220914	white	20221007	20221020	NA	NA	20221107	November	17:52:00	NA	NA	Island 1, still pigmented 20221106
2023	Baa	1	Frame	Blu	0.5	20:46:00	10.5	5	29.66	Waning Gibbous	4	4	84.5	Acropora	millepora	B	20230127	white	NA	20230406	NA	NA	20230410	April	18:15	NA	NA
2023	Baa	1	Frame	Blu	0.5	20:46:00	10.5	5	29.66	Waning Gibbous	4	4	84.5	Acropora	digitifera	NA	20230127	white	NA	20230406	NA	NA	20230410	April	18:15	NA	NA
2023	Baa	1	Wild	Blu	0.5	20:46:00	10.5	5	29.66	Waning Gibbous	4	4	84.5	Acropora	digitifera	NA	20230127	white	NA	20230406	NA	NA	20230410	April	18:15	NA	NA
2023	Baa	1	Wild	Blu	0.5	20:46:00	10.5	5	29.66	Waning Gibbous	4	4	84.5	Acropora	millepora	NA	20230127	white	NA	20230406	NA	NA	20230410	April	18:15	NA	NA
2023	Baa	1	Frame	CoralTrail	0.5	20:46:00	10.5	5	29.66	Waning Gibbous	4	4	84.5	Acropora	millepora	NA	20230127	white	NA	20230406	NA	NA	20230410	April	18:15	NA	NA
2023	Baa	1	Wild	CoralTrail	0.5	20:46:00	10.5	5	29.66	Waning Gibbous	4	4	84.5	Acropora	millepora	NA	20230127	white	NA	20230406	NA	NA	20230410	April	18:15	NA	NA
2023	Baa	1	Frame	CoralTrail	0.5	20:46:00	10.5	5	29.66	Waning Gibbous	4	4	84.5	Acropora	millepora	NA	20230127	white	NA	20230406	NA	NA	20230410	April	18:15	NA	NA
2023	Baa	1	Wild	CoralTrail	0.5	20:46:00	10.5	5	29.66	Waning Gibbous	4	4	84.5	Acropora	millepora	NA	20230127	white	NA	20230406	NA	NA	20230410	April	18:15	NA	NA
2023	Baa	1	Frame	CoralTrail	0.5	20:46:00	10.5	5	29.66	Waning Gibbous	4	4	84.5	Acropora	millepora	NA	20230127	white	NA	20230406	NA	NA	20230410	April	18:15	NA	NA
2023	Baa	1	Wild	CoralTrail	0.5	20:46:00	10.5	5	29.66	Waning Gibbous	4	4	84.5	Acropora	millepora	NA	20230127	white	NA	20230406	NA	NA	20230410	April	18:15	NA	NA
2022	NorthMale	1	Wild	LagoonIslands	0.3	17:24:00	9.3125	0	28.48	Waxing Gibbous	29	-1	97.7	Acropora	secale	NA	20220914	white	20221020	NA	NA	NA	20221107	November	17:52:00	NA	NA	Island 4, still white 20221007, no pigmented gametes 20221106 but had white gametes 20221106???
2023	Baa	1	Wild	CoralTrail	0.5	20:46:00	10.5	5	29.66	Waning Gibbous	4	4	84.5	Acropora	millepora	NA	20230127	white	NA	20230406	NA	NA	20230410	April	18:15	NA	NA
2023	Baa	1	Wild	CoralTrail	0.5	20:46:00	10.5	5	29.66	Waning Gibbous	4	4	84.5	Acropora	millepora	NA	20230127	white	NA	20230406	NA	NA	20230410	April	18:15	NA	NA
2023	Baa	1	Wild	CoralTrail	0.5	20:46:00	10.5	5	29.66	Waning Gibbous	4	4	84.5	Acropora	millepora	NA	20230127	white	NA	20230406	NA	NA	20230410	April	18:15	NA	NA
2023	Baa	1	Wild	CoralTrail	0.5	20:46:00	10.5	5	29.66	Waning Gibbous	4	4	84.5	Acropora	gemmifera	NA	20230127	white	NA	20230406	NA	NA	20230410	April	18:15	NA	NA
2023	Baa	1	Wild	CoralTrail	0.5	20:46:00	10.5	5	29.66	Waning Gibbous	4	4	84.5	Acropora	millepora	NA	20230127	white	NA	20230406	NA	NA	20230410	April	18:15	NA	NA
2023	Baa	1	Wild	CoralTrail	0.5	20:46:00	10.5	5	29.66	Waning Gibbous	4	4	84.5	Acropora	digitifera	NA	20230127	white	NA	20230406	NA	NA	20230410	April	18:15	NA	NA
2023	Baa	1	Wild	CoralTrail	0.5	20:46:00	10.5	5	29.66	Waning Gibbous	4	4	84.5	Acropora	digitifera	NA	20230127	white	NA	20230406	NA	NA	20230410	April	18:15	NA	NA
2023	Baa	1	Wild	CoralTrail	0.5	20:46:00	10.5	5	29.66	Waning Gibbous	4	4	84.5	Acropora	millepora	NA	20230127	white	NA	20230406	NA	NA	20230410	April	18:15	NA	NA
2023	Baa	1	Wild	CoralTrail	0.5	20:46:00	10.5	5	29.66	Waning Gibbous	4	4	84.5	Acropora	millepora	NA	20230127	white	NA	20230406	NA	NA	20230410	April	18:15	NA	NA
2023	Baa	1	Wild	CoralTrail	0.5	20:46:00	10.5	5	29.66	Waning Gibbous	4	4	84.5	Acropora	millepora	NA	20230127	white	NA	20230406	NA	NA	20230410	April	18:15	NA	NA
2022	NorthMale	1	Pyramid	DiveCentre	0.3	17:24:00	9.3125	0	28.48	Waxing Gibbous	29	-1	97.7	Acropora	secale	NA	20220922	white	20221022	20221103	18:18:00	19:53:00	20221107	November	17:52:00	121	26
2023	Baa	1	Frame	CoralTrail	0.5	20:46:00	10.5	5	29.66	Waning Gibbous	4	4	84.5	Acropora	millepora	NA	20230127	white	NA	20230406	NA	NA	20230410	April	18:15	NA	NA
2023	Baa	1	Wild	CoralTrail	0.5	20:46:00	10.5	5	29.66	Waning Gibbous	4	4	84.5	Acropora	humilis	NA	20230406	pigmented	NA	20230406	NA	NA	20230410	April	18:15	NA	NA
2023	Baa	1	Frame	Jetty	0.5	21:23:00	10.5	0	29.83	Waning Gibbous	5	5	75.8	Acropora	secale	NA	20230411	pigmented	NA	20230411	19:16:00	20:12:00	20230411	April	18:15	117	61
2023	Baa	1	Frame	Jetty	0.5	21:23:00	10.5	0	29.83	Waning Gibbous	5	5	75.8	Acropora	humilis	A	20230411	pigmented	NA	20230411	19:16:00	21:19:00	20230411	April	18:15	184	61
2023	Baa	1	Frame	Jetty	0.5	21:23:00	10.13	0	29.83	Waning Gibbous	5	5	75.8	Acropora	humilis	B	20230411	pigmented	NA	20230411	19:16:00	21:19:00	20230411	April	18:15	184	61
2023	Baa	1	Frame	Jetty	0.5	21:23:00	10.13	0	29.83	Waning Gibbous	5	5	75.8	Acropora	humilis	NA	20230411	pigmented	NA	20230411	19:16:00	21:20:00	20230411	April	18:15	185	61
2023	Baa	1	Wild	DiveSite	0.5	21:23:00	10.13	0	29.83	Waning Gibbous	5	5	75.8	Acropora	nasuta	NA	20230209	white	NA	20230406	19:16:00	21:30:00	20230411	April	18:15	195	61	spawned again on the 12th april 23
2023	Baa	1	Frame	Jetty	0.5	21:23:00	10.13	0	29.83	Waning Gibbous	5	5	75.8	Acropora	millepora	NA	20230127	white	NA	20230406	19:16:00	21:32:00	20230411	April	18:15	197	61
2023	Baa	1	Wild	DiveSite	0.5	21:23:00	10.13	0	29.83	Waning Gibbous	5	5	75.8	Acropora	millepora	NA	20230127	white	NA	20230406	19:16:00	21:32:00	20230411	April	18:15	197	61
2023	Baa	1	Frame	DiveSite	0.5	21:23:00	10.13	0	29.83	Waning Gibbous	5	5	75.8	Acropora	muricata	NA	20230411	pigmented	NA	20230411	19:16:00	20:10:00	20230411	April	18:15	197	61
2022	NorthMale	1	Pyramid	DiveCentre	0.3	20:52:00	14.5	0	29.35	Waning Gibbous	5	5	83.8	Acropora	millepora	B	20211202	white	NA	20220322	19:43:00	21:29:00	20220322	March	18:16:00	193	87
2022	NorthMale	1	Pyramid	DiveCentre	0.3	17:24:00	9.3125	0	28.48	Waxing Gibbous	29	-1	97.7	Acropora	secale	NA	20221022	pale	20221022	20221103	18:18:00	19:53:00	20221107	November	17:52:00	121	26
2023	Baa	1	Wild	DiveSite	0.5	21:23:00	10.13	0	29.83	Waning Gibbous	5	5	75.8	Acropora	millepora	NA	20230127	white	NA	20230406	19:16:00	20:48:00	20230411	April	18:15	197	61
2022	NorthMale	1	Pyramid	DiveCentre	0.3	17:24:00	9.3125	0	28.48	Waxing Gibbous	29	-1	97.7	Acropora	secale	A	20220624	white	20220922	20221103	18:18:00	19:53:00	20221107	November	17:52:00	121	26
2022	NorthMale	1	Pyramid	DiveCentre	0.3	17:24:00	9.3125	0	28.48	Waxing Gibbous	29	-1	97.7	Acropora	secale	NA	20220922	white	20221022	20221107	18:18:00	19:53:00	20221107	November	17:52:00	121	26	still pale 20221104, near mid pyramid
2022	NorthMale	1	Pyramid	DiveCentre	0.3	17:24:00	9.3125	0	28.48	Waxing Gibbous	29	-1	97.7	Acropora	secale	NA	20220922	white	20221022	20221107	18:18:00	19:53:00	20221107	November	17:52:00	121	26	DC side, still pale 20221104
2022	NorthMale	1	Pyramid	DiveCentre	0.3	17:24:00	9.3125	0	28.48	Waxing Gibbous	29	-1	97.7	Acropora	secale	NA	20220922	white	20221020	20221103	18:18:00	19:53:00	20221107	November	17:52:00	121	26	DC side, still pale 20221104
2022	NorthMale	1	Pyramid	DiveCentre	0.3	17:24:00	9.3125	0	28.48	Waxing Gibbous	29	-1	97.7	Acropora	secale	NA	20220922	white	20221022	20221103	18:18:00	19:53:00	20221107	November	17:52:00	121	26	back of pyramid near gap
2022	NorthMale	1	Pyramid	DiveCentre	0.3	17:24:00	9.3125	0	28.48	Waxing Gibbous	29	-1	97.7	Acropora	secale	NA	20221004	pale	20221004	20221103	18:18:00	19:53:00	20221107	November	17:52:00	121	26
2022	NorthMale	1	Pyramid	DiveCentre	0.3	17:24:00	9.3125	0	28.48	Waxing Gibbous	29	-1	97.7	Acropora	secale	A	20220624	white	20221004	20221103	18:18:00	19:53:00	20221107	November	17:52:00	121	26	furthest away from DC; dying 20221022 still pale
2022	NorthMale	1	Pyramid	DiveCentre	0.3	17:24:00	9.3125	0	28.48	Waxing Gibbous	29	-1	97.7	Acropora	secale	B	20220624	white	20221004	20221103	18:18:00	19:53:00	20221107	November	17:52:00	121	26	second furthest from DC, still pale 20221022
2022	NorthMale	1	Pyramid	DiveCentre	0.3	17:24:00	9.3125	0	28.48	Waxing Gibbous	29	-1	97.7	Acropora	secale	C	20220922	white	20221004	20221107	18:18:00	19:53:00	20221107	November	17:52:00	121	26	lowest down, pale 20221103
2022	NorthMale	1	Pyramid	DiveCentre	0.3	20:52:00	14.5	0	29.35	Waning Gibbous	5	5	83.8	Acropora	nasuta	A	20220317	pigmented	NA	20220322	19:40:00	21:29:00	20220322	March	18:16:00	193	84
2022	NorthMale	1	Pyramid	DiveCentre	0.3	17:24:00	9.3125	0	28.48	Waxing Gibbous	29	-1	97.7	Acropora	secale	D	20220922	white	20221004	20221022	18:18:00	19:53:00	20221107	November	17:52:00	121	26	closest to DC
2022	NorthMale	1	Pyramid	DiveCentre	0.3	17:24:00	9.3125	0	28.48	Waxing Gibbous	29	-1	97.7	Acropora	secale	E	20220922	white	NA	20221103	18:18:00	19:53:00	20221107	November	17:52:00	121	26	above gap low
2022	NorthMale	1	Pyramid	DiveCentre	0.3	17:24:00	9.3125	0	28.48	Waxing Gibbous	29	-1	97.7	Acropora	secale	G	20220922	white	20221103	20221107	18:18:00	19:53:00	20221107	November	17:52:00	121	26	higher than ^
2022	NorthMale	1	Pyramid	DiveCentre	0.3	17:24:00	9.3125	0	28.48	Waxing Gibbous	29	-1	97.7	Acropora	secale	H	20220922	white	20221004	20221104	18:18:00	19:53:00	20221107	November	17:52:00	121	26	top, on flat of frame
2022	NorthMale	1	Pyramid	DiveCentre	0.3	17:24:00	9.3125	0	28.48	Waxing Gibbous	29	-1	97.7	Acropora	secale	A	20220922	white	NA	20221103	18:18:00	19:53:00	20221107	November	17:52:00	121	26
2022	NorthMale	1	Pyramid	DiveCentre	0.3	17:24:00	9.3125	0	28.48	Waxing Gibbous	29	-1	97.7	Acropora	secale	B	20220922	white	20221004	20221107	18:18:00	19:53:00	20221107	November	17:52:00	121	26	gap, still pale 20221022
2022	NorthMale	1	Pyramid	DiveCentre	0.3	17:24:00	9.3125	0	28.48	Waxing Gibbous	29	-1	97.7	Acropora	secale	C	20220922	white	20221004	20221103	18:18:00	19:53:00	20221107	November	17:52:00	121	26
2022	NorthMale	1	Pyramid	DiveCentre	0.3	17:24:00	9.3125	0	28.48	Waxing Gibbous	29	-1	97.7	Acropora	secale	D	20221107	pigmented	NA	20221107	18:18:00	19:53:00	20221107	November	17:52:00	121	26	too small for gametogenesis, L of 2
2022	NorthMale	1	Pyramid	DiveCentre	0.3	17:24:00	9.3125	0	28.48	Waxing Gibbous	29	-1	97.7	Acropora	secale	E	20221107	pigmented	NA	20221107	18:18:00	19:53:00	20221107	November	17:52:00	121	26	too small for gametogenesis, R of 2
2022	NorthMale	1	Pyramid	DiveCentre	0.3	17:24:00	9.3125	0	28.48	Waxing Gibbous	29	-1	97.7	Acropora	secale	F	20221107	pigmented	NA	20221107	18:18:00	19:53:00	20221107	November	17:52:00	121	26	too small for gametogenesis, slightly higher than D E
2022	NorthMale	1	Pyramid	DiveCentre	0.3	20:52:00	14.5	0	29.35	Waning Gibbous	5	5	83.8	Acropora	nasuta	B	20220322	pigmented	NA	20220322	19:40:00	21:29:00	20220322	March	18:16:00	193	84	measured 220514
2022	NorthMale	1	Pyramid	DiveCentre	0.3	17:24:00	9.3125	0	28.48	Waxing Gibbous	29	-1	97.7	Acropora	secale	A	20220624	white	20221004	20221103	18:18:00	19:53:00	20221107	November	17:52:00	121	26	R of two
2022	NorthMale	1	Pyramid	DiveCentre	0.3	17:24:00	9.3125	0	28.48	Waxing Gibbous	29	-1	97.7	Acropora	secale	B	20221022	white	NA	20221103	18:18:00	19:53:00	20221107	November	17:52:00	121	26	L of two
2022	NorthMale	1	Pyramid	DiveCentre	0.3	17:24:00	9.3125	0	28.48	Waxing Gibbous	29	-1	97.7	Acropora	secale	C	20220624	white	NA	20221103	18:18:00	19:53:00	20221107	November	17:52:00	121	26	above
2022	NorthMale	1	Pyramid	DiveCentre	0.3	17:24:00	9.3125	0	28.48	Waxing Gibbous	29	-1	97.7	Acropora	secale	NA	20220922	white	NA	20221103	18:18:00	19:53:00	20221107	November	17:52:00	121	26	bottom corner, still white 20221022 but getting cream coloured
2022	NorthMale	1	Pyramid	DiveCentre	0.3	17:24:00	9.3125	0	28.48	Waxing Gibbous	29	-1	97.7	Acropora	secale	NA	20221107	pigmented	NA	20221107	18:18:00	19:53:00	20221107	November	17:52:00	121	26	R of two along bottom
2022	NorthMale	1	Pyramid	DiveCentre	0.3	17:24:00	9.3125	0	28.48	Waxing Gibbous	29	-1	97.7	Acropora	secale	C	20220922	white	NA	20221103	18:18:00	19:53:00	20221107	November	17:52:00	121	26	bottom corner
2022	NorthMale	1	Pyramid	DiveCentre	0.3	17:24:00	9.3125	0	28.48	Waxing Gibbous	29	-1	97.7	Acropora	secale	D	20221004	pale	20221004	20221107	18:18:00	19:53:00	20221107	November	17:52:00	121	26	corner slightly up
2022	NorthMale	1	Pyramid	DiveCentre	0.3	17:24:00	9.3125	0	28.48	Waxing Gibbous	29	-1	97.7	Acropora	tenuis	NA	20221103	pigmented	NA	20221103	17:01:00	18:04:00	20221107	November	17:52:00	12	-51
2022	NorthMale	1	Pyramid	DiveCentre	0.3	17:24:00	9.3125	0	28.48	Waxing Gibbous	29	-1	97.7	Acropora	secale	C	20221025	pigmented	NA	20221025	18:18:00	19:53:00	20221107	November	17:52:00	121	26	underneath
2022	NorthMale	1	Pyramid	DiveCentre	0.3	20:52:00	14.5	0	29.35	Waning Gibbous	5	5	83.8	Acropora	cytherea	A	20220322	pigmented	NA	20220322	20:02:00	21:29:00	20220322	March	18:16:00	193	106
2022	NorthMale	1	Pyramid	DiveCentre	0.3	17:24:00	9.3125	0	28.48	Waxing Gibbous	29	-1	97.7	Acropora	secale	A	20220629	white	20221004	20221103	18:18:00	19:53:00	20221107	November	17:52:00	121	26	R of 2, middle of frame DC behind, still pale 20221025
2022	NorthMale	1	Pyramid	DiveCentre	0.3	17:24:00	9.3125	0	28.48	Waxing Gibbous	29	-1	97.7	Acropora	secale	B	20220629	white	NA	20221004	18:18:00	19:53:00	20221107	November	17:52:00	121	26	L of 2 middle of frame DC behind, still pig 20221025
2022	NorthMale	1	Pyramid	DiveCentre	0.3	17:24:00	9.3125	0	28.48	Waxing Gibbous	29	-1	97.7	Acropora	tenuis	NA	20221103	pigmented	NA	20221103	17:01:00	18:04:00	20221107	November	17:52:00	12	-51	left of gap near base
2022	NorthMale	1	Pyramid	DiveCentre	0.3	17:24:00	9.3125	0	28.48	Waxing Gibbous	29	-1	97.7	Acropora	gemmifera	NA	20221107	pigmented	NA	20221107	18:58:00	20:22:00	20221107	November	17:52:00	150	66	underneath next to samoensis, too small for gametogenesis
2022	NorthMale	1	Pyramid	DiveCentre	0.3	17:24:00	9.3125	0	28.48	Waxing Gibbous	29	-1	97.7	Acropora	samoensis	NA	20221103	pale	20221103	20221107	18:58:00	20:29:00	20221107	November	17:52:00	157	66
2022	NorthMale	1	Pyramid	DiveCentre	0.3	17:24:00	9.3125	0	28.48	Waxing Gibbous	29	-1	97.7	Acropora	secale	NA	20220707	white	NA	20221107	19:05:00	19:53:00	20221107	November	17:52:00	121	73	in gap, closer to DC
2022	NorthMale	1	Pyramid	DiveCentre	0.3	17:24:00	9.3125	0	28.48	Waxing Gibbous	29	-1	97.7	Acropora	secale	NA	20221006	white	20221022	20221107	19:05:00	19:53:00	20221107	November	17:52:00	121	73	in gap
2022	NorthMale	1	Pyramid	DiveCentre	0.3	17:24:00	9.3125	0	28.48	Waxing Gibbous	29	-1	97.7	Acropora	secale	NA	20221006	pigmented	NA	20221006	19:05:00	19:53:00	20221107	November	17:52:00	121	73	near P037, still pigmented 20221022
2022	NorthMale	1	Pyramid	DiveCentre	0.3	17:24:00	9.3125	0	28.48	Waxing Gibbous	29	-1	97.7	Acropora	secale	A	20220707	white	20220923	20221022	19:05:00	19:53:00	20221107	November	17:52:00	121	73	pale 20221006, mid bottom bar
2022	NorthMale	1	Pyramid	DiveCentre	0.3	20:52:00	14.5	0	29.35	Waning Gibbous	5	5	83.8	Acropora	cytherea	B	20220322	pale	NA	20220322	20:02:00	21:29:00	20220322	March	18:16:00	193	106
2022	NorthMale	1	Pyramid	DiveCentre	0.3	17:24:00	9.3125	0	28.48	Waxing Gibbous	29	-1	97.7	Acropora	secale	B	20220923	white	NA	20221107	19:05:00	19:53:00	20221107	November	17:52:00	121	73
2022	NorthMale	1	Pyramid	DiveCentre	0.3	17:24:00	9.3125	0	28.48	Waxing Gibbous	29	-1	97.7	Acropora	secale	C	20220707	white	20220923	20221107	19:05:00	19:53:00	20221107	November	17:52:00	121	73	back right corner if facing away from DC, pale 20221006
2022	NorthMale	1	Pyramid	DiveCentre	0.3	17:24:00	9.3125	0	28.48	Waxing Gibbous	29	-1	97.7	Acropora	secale	A	20220714	white	NA	20221022	18:18:00	19:53:00	20221107	November	17:52:00	121	26	in gap at bottom
2022	NorthMale	1	Pyramid	DiveCentre	0.3	17:24:00	9.3125	0	28.48	Waxing Gibbous	29	-1	97.7	Acropora	secale	C	20220923	white	NA	20221022	18:18:00	19:53:00	20221107	November	17:52:00	121	26	small colonies, still pale 20221005 Mid
2022	NorthMale	1	Pyramid	DiveCentre	0.3	17:24:00	9.3125	0	28.48	Waxing Gibbous	29	-1	97.7	Acropora	tenuis	NA	20221103	white	NA	20221107	17:30:00	18:04:00	20221107	November	17:52:00	12	-22
2022	NorthMale	1	Pyramid	DiveCentre	0.3	17:24:00	9.3125	0	28.48	Waxing Gibbous	29	-1	97.7	Acropora	secale	NA	20220923	white	20221022	20221103	18:18:00	19:53:00	20221107	November	17:52:00	121	26	eggs present but diseased 20220923, bottom corner
2022	NorthMale	1	Pyramid	DiveCentre	0.3	17:24:00	9.3125	0	28.48	Waxing Gibbous	29	-1	97.7	Acropora	secale	NA	20220923	white	20221022	20221107	18:18:00	19:53:00	20221107	November	17:52:00	121	26	front of pyramids on P012
2022	NorthMale	1	Pyramid	DiveCentre	0.3	17:24:00	9.3125	0	28.48	Waxing Gibbous	29	-1	97.7	Acropora	secale	NA	20221022	pale	20221022	20221107	18:18:00	19:53:00	20221107	November	17:52:00	121	26
2022	NorthMale	1	Pyramid	DiveCentre	0.3	17:24:00	9.3125	0	28.48	Waxing Gibbous	29	-1	97.7	Acropora	secale	B	20220923	white	20221006	20221022	18:18:00	19:53:00	20221107	November	17:52:00	121	26	slighty above gap
2022	NorthMale	1	Pyramid	DiveCentre	0.3	20:52:00	14.5	0	29.35	Waning Gibbous	5	5	83.8	Acropora	cytherea	C	20220322	pale	NA	20220322	20:02:00	21:29:00	20220322	March	18:16:00	193	106
2022	NorthMale	1	Pyramid	DiveCentre	0.3	17:24:00	9.3125	0	28.48	Waxing Gibbous	29	-1	97.7	Acropora	secale	C	20220923	white	20221103	20221107	18:18:00	19:53:00	20221107	November	17:52:00	121	26	still white 20221022
2022	NorthMale	1	Pyramid	DiveCentre	0.3	17:24:00	9.3125	0	28.48	Waxing Gibbous	29	-1	97.7	Acropora	secale	D	20220923	white	20221022	20221103	18:18:00	19:53:00	20221107	November	17:52:00	121	26	most L
2022	NorthMale	1	Pyramid	DiveCentre	0.3	17:24:00	9.3125	0	28.48	Waxing Gibbous	29	-1	97.7	Acropora	tenuis	NA	20220923	white	NA	20221107	17:30:00	18:04:00	20221107	November	17:52:00	12	-22
2022	NorthMale	1	Pyramid	DiveCentre	0.3	17:24:00	9.3125	0	28.48	Waxing Gibbous	29	-1	97.7	Acropora	secale	NA	20220714	white	20220923	20221103	18:18:00	19:53:00	20221107	November	17:52:00	121	26	Disease when fragment 20221022 & no gametes
2022	NorthMale	1	Pyramid	DiveCentre	0.3	17:24:00	9.3125	0	28.48	Waxing Gibbous	29	-1	97.7	Acropora	plantaginea	A	20220923	white	20221022	20221107	18:24:00	19:52:00	20221107	November	17:52:00	120	32	L
2022	NorthMale	1	Pyramid	DiveCentre	0.3	17:24:00	9.3125	0	28.48	Waxing Gibbous	29	-1	97.7	Acropora	plantaginea	C	20220923	white	221011	20221107	18:24:00	19:52:00	20221107	November	17:52:00	120	32	R
2022	NorthMale	1	Pyramid	DiveCentre	0.3	17:24:00	9.3125	0	28.48	Waxing Gibbous	29	-1	97.7	Acropora	gemmifera	NA	20220923	white	NA	20221103	18:58:00	20:26:00	20221107	November	17:52:00	154	66
2022	NorthMale	1	Pyramid	DiveCentre	0.3	17:24:00	9.3125	0	28.48	Waxing Gibbous	29	-1	97.7	Acropora	secale	A	20221006	pale	20221006	20221103	18:18:00	19:53:00	20221107	November	17:52:00	121	26	right corner
2022	NorthMale	1	Pyramid	DiveCentre	0.3	20:52:00	14.5	0	29.35	Waning Gibbous	5	5	83.8	Acropora	cytherea	D	20220322	pale	NA	20220322	20:02:00	21:29:00	20220322	March	18:16:00	193	106
2022	NorthMale	1	Pyramid	DiveCentre	0.3	17:24:00	9.3125	0	28.48	Waxing Gibbous	29	-1	97.7	Acropora	secale	B	20220714	pale	20220714	20221022	18:20:00	19:53:00	20221107	November	17:52:00	121	28	DC side
2022	NorthMale	1	Pyramid	DiveCentre	0.3	17:24:00	9.3125	0	28.48	Waxing Gibbous	29	-1	97.7	Acropora	secale	C	20220714	white	NA	20221022	18:18:00	19:53:00	20221107	November	17:52:00	121	26	L (DC behind)
2022	NorthMale	1	Pyramid	DiveCentre	0.3	17:24:00	9.3125	0	28.48	Waxing Gibbous	29	-1	97.7	Acropora	secale	NA	20221005	white	20221022	20221103	18:20:00	19:53:00	20221107	November	17:52:00	121	28	L
2022	NorthMale	1	Pyramid	DiveCentre	0.3	17:24:00	9.3125	0	28.48	Waxing Gibbous	29	-1	97.7	Acropora	secale	NA	20221005	white	20221022	20221103	18:20:00	19:53:00	20221107	November	17:52:00	121	28	R
2022	NorthMale	1	Pyramid	DiveCentre	0.3	17:24:00	9.3125	0	28.48	Waxing Gibbous	29	-1	97.7	Acropora	samoensis	NA	20221020	white	20221103	20221107	19:21:00	19:53:00	20221107	November	17:52:00	121	89
2022	NorthMale	1	Pyramid	DiveCentre	0.3	17:24:00	9.3125	0	28.48	Waxing Gibbous	29	-1	97.7	Acropora	tenuis	NA	20221020	pale	20221020	20221103	17:30:00	18:04:00	20221107	November	17:52:00	12	-22
2022	NorthMale	1	Pyramid	DiveCentre	0.3	17:24:00	9.3125	0	28.48	Waxing Gibbous	29	-1	97.7	Acropora	tenuis	NA	20220923	white	NA	20221107	16:53:00	18:04:00	20221107	November	17:52:00	12	-59	bottom level
2022	NorthMale	1	Pyramid	DiveCentre	0.3	20:52:00	14.5	0	29.35	Waning Gibbous	5	5	83.8	Acropora	cytherea	E	20220322	pale	NA	20220322	20:02:00	21:29:00	20220322	March	18:16:00	193	106
2022	NorthMale	1	Pyramid	DiveCentre	0.3	17:24:00	9.3125	0	28.48	Waxing Gibbous	29	-1	97.7	Acropora	secale	G	20220923	white	20221022	20221103	18:20:00	19:57:00	20221107	November	17:52:00	125	28	top of group, slightly L
2022	NorthMale	1	Pyramid	DiveCentre	0.3	17:24:00	9.3125	0	28.48	Waxing Gibbous	29	-1	97.7	Acropora	secale	H	20221005	pale	20221005	20221103	18:20:00	20:00:00	20221107	November	17:52:00	128	28	R of group, near corner
2022	NorthMale	1	Pyramid	DiveCentre	0.3	17:24:00	9.3125	0	28.48	Waxing Gibbous	29	-1	97.7	Acropora	secale	B	20220923	white	NA	20221107	18:20:00	19:53:00	20221107	November	17:52:00	121	28	back of pyramid
2022	NorthMale	1	Pyramid	DiveCentre	0.3	17:24:00	9.3125	0	28.48	Waxing Gibbous	29	-1	97.7	Acropora	secale	C	20221103	pigmented	NA	20221103	18:20:00	19:53:00	20221107	November	17:52:00	121	28	next to gemmifera
2022	NorthMale	1	Pyramid	DiveCentre	0.3	17:24:00	9.3125	0	28.48	Waxing Gibbous	29	-1	97.7	Acropora	gemmifera	NA	20220923	white	20221022	20221103	18:58:00	20:28:00	20221107	November	17:52:00	156	66
2022	NorthMale	1	Pyramid	DiveCentre	0.3	17:24:00	9.3125	0	28.48	Waxing Gibbous	29	-1	97.7	Acropora	tenuis	A	20220923	white	20221022	20221103	16:53:00	18:04:00	20221107	November	17:52:00	12	-59	near bottom corner P057, 1 or 2 colonies fused? Measurements for Lower
2022	NorthMale	1	Pyramid	DiveCentre	0.3	17:24:00	9.3125	0	28.48	Waxing Gibbous	29	-1	97.7	Acropora	tenuis	B	20220923	white	20221022	20221103	16:53:00	18:04:00	20221107	November	17:52:00	12	-59	near bottom corner P057, 1 or 2 colonies fused? Measurements for Higher
2022	NorthMale	1	Pyramid	DiveCentre	0.3	17:24:00	9.3125	0	28.48	Waxing Gibbous	29	-1	97.7	Acropora	secale	A	20220923	white	20221005	20221107	18:20:00	19:53:00	20221107	November	17:52:00	121	28	R colony of two next to eachother, still pale 20221022
2022	NorthMale	1	Pyramid	DiveCentre	0.3	17:24:00	9.3125	0	28.48	Waxing Gibbous	29	-1	97.7	Acropora	secale	B	20220923	white	NA	20221005	18:20:00	19:53:00	20221107	November	17:52:00	121	28	lowest, still pig 20221022
2022	NorthMale	1	Pyramid	DiveCentre	0.3	19:46:00	15.125	0	29.31	Waning Gibbous	3	3	96.5	Acropora	humilis	NA	20220320	pigmented	NA	20220320	19:41:00	20:48:00	20220320	March	18:16:00	162	85
2022	NorthMale	1	Pyramid	DiveCentre	0.3	20:52:00	14.5	0	29.35	Waning Gibbous	5	5	83.8	Acropora	cytherea	F	20220322	pale	NA	20220322	20:02:00	21:29:00	20220322	March	18:16:00	193	106
2022	NorthMale	1	Pyramid	DiveCentre	0.3	17:24:00	9.3125	0	28.48	Waxing Gibbous	29	-1	97.7	Acropora	secale	C	20220923	white	NA	20221022	18:20:00	19:53:00	20221107	November	17:52:00	121	28	L colony of two next to eachother, still pale 20221022
2022	NorthMale	1	Pyramid	DiveCentre	0.3	17:24:00	9.3125	0	28.48	Waxing Gibbous	29	-1	97.7	Acropora	humilis	NA	20221107	pigmented	NA	20221107	19:05:00	20:33:00	20221107	November	17:52:00	161	73	bottom corner
2022	NorthMale	1	Pyramid	DiveCentre	0.3	17:24:00	9.3125	0	28.48	Waxing Gibbous	29	-1	97.7	Acropora	squarrosa	NA	20221005	white	20221022	20221107	18:24:00	20:03:00	20221107	November	17:52:00	131	32	bottom corner, still pale 20221103
2022	NorthMale	1	Pyramid	DiveCentre	0.3	17:24:00	9.3125	0	28.48	Waxing Gibbous	29	-1	97.7	Acropora	secale	NA	20220714	white	NA	20221103	18:20:00	19:53:00	20221107	November	17:52:00	121	28	in gap on R side
2022	NorthMale	1	Pyramid	DiveCentre	0.3	17:24:00	9.3125	0	28.48	Waxing Gibbous	29	-1	97.7	Acropora	secale	NA	20221107	white	NA	20221107	18:20:00	19:53:00	20221107	November	17:52:00	121	28	in gap at back
2022	NorthMale	1	Pyramid	DiveCentre	0.3	17:24:00	9.3125	0	28.48	Waxing Gibbous	29	-1	97.7	Acropora	tenuis	NA	20221107	pigmented	NA	20221107	17:01:00	18:04:00	20221107	November	17:52:00	12	51
2022	NorthMale	1	Pyramid	DiveCentre	0.3	17:24:00	9.3125	0	28.48	Waxing Gibbous	29	-1	97.7	Acropora	tenuis	NA	20221107	pigmented	NA	20221107	17:01:00	18:04:00	20221107	November	17:52:00	12	51
2022	NorthMale	1	Pyramid	DiveCentre	0.3	17:24:00	9.3125	0	28.48	Waxing Gibbous	29	-1	97.7	Acropora	humilis	NA	20221107	pigmented	NA	20221107	19:05:00	20:31:00	20221107	November	17:52:00	159	73	near back R corner of P067
2022	NorthMale	1	Pyramid	DiveCentre	0.3	17:24:00	9.3125	0	28.48	Waxing Gibbous	29	-1	97.7	Acropora	gemmifera	NA	20221107	pigmented	NA	20221107	18:53:00	20:22:00	20221107	November	17:52:00	150	61	closer to DC on bar
2022	NorthMale	1	Pyramid	DiveCentre	0.3	17:24:00	9.3125	0	28.48	Waxing Gibbous	29	-1	97.7	Acropora	gemmifera	NA	20221107	pigmented	NA	20221107	18:53:00	20:22:00	20221107	November	17:52:00	150	61	further from DC on bar
2022	NorthMale	1	Pyramid	DiveCentre	0.3	20:52:00	14.5	0	29.35	Waning Gibbous	5	5	83.8	Acropora	cytherea	G	20220322	pale	NA	20220322	20:02:00	21:29:00	20220322	March	18:16:00	193	106
2022	NorthMale	1	Pyramid	DiveCentre	0.3	17:24:00	9.3125	0	28.48	Waxing Gibbous	29	-1	97.7	Acropora	secale	A	20220923	white	20221022	20221103	18:20:00	19:53:00	20221107	November	17:52:00	121	28	most R
2022	NorthMale	1	Pyramid	DiveCentre	0.3	17:24:00	9.3125	0	28.48	Waxing Gibbous	29	-1	97.7	Acropora	secale	B	20220923	white	20221022	20221103	18:20:00	19:53:00	20221107	November	17:52:00	121	28	most L
2022	NorthMale	1	Pyramid	DiveCentre	0.3	17:24:00	9.3125	0	28.48	Waxing Gibbous	29	-1	97.7	Acropora	secale	C	20220923	white	NA	20221022	18:20:00	19:53:00	20221107	November	17:52:00	121	28	middle
2022	NorthMale	1	Pyramid	DiveCentre	0.3	17:24:00	9.3125	0	28.48	Waxing Gibbous	29	-1	97.7	Acropora	secale	D	20220923	pale	20220923	20221005	18:20:00	19:53:00	20221107	November	17:52:00	121	28	back left of P067, still pigmented 20221020
2022	NorthMale	1	Pyramid	DiveCentre	0.3	17:24:00	9.3125	0	28.48	Waxing Gibbous	29	-1	97.7	Acropora	secale	A	20220714	white	20221005	20221103	18:20:00	19:53:00	20221107	November	17:52:00	121	28	left if DC on right, still pale 20221020
2022	NorthMale	1	Pyramid	DiveCentre	0.3	17:24:00	9.3125	0	28.48	Waxing Gibbous	29	-1	97.7	Acropora	secale	B	20220714	white	20221005	20221103	18:20:00	19:53:00	20221107	November	17:52:00	121	28	right; yellow colony, still pale 20221020
2022	NorthMale	1	Pyramid	DiveCentre	0.3	17:24:00	9.3125	0	28.48	Waxing Gibbous	29	-1	97.7	Acropora	secale	C	20221022	pale	20221022	20221103	18:20:00	19:53:00	20221107	November	17:52:00	121	28	lower 3 furthest from DC
2022	NorthMale	1	Pyramid	DiveCentre	0.3	17:24:00	9.3125	0	28.48	Waxing Gibbous	29	-1	97.7	Acropora	secale	D	20221022	pale	20221022	20221103	18:20:00	19:53:00	20221107	November	17:52:00	121	28	lower 3 middle
2022	NorthMale	1	Pyramid	DiveCentre	0.3	17:24:00	9.3125	0	28.48	Waxing Gibbous	29	-1	97.7	Acropora	secale	E	20221022	pale	20221022	20221103	18:20:00	19:53:00	20221107	November	17:52:00	121	28	lower 3 closest to DC
2022	NorthMale	1	Pyramid	DiveCentre	0.3	17:24:00	9.3125	0	28.48	Waxing Gibbous	29	-1	97.7	Acropora	tenuis	NA	20221107	pigmented	NA	20221107	17:45:00	18:04:00	20221107	November	17:52:00	12	-7
2022	NorthMale	1	Pyramid	DiveCentre	0.3	20:52:00	14.5	0	29.35	Waning Gibbous	5	5	83.8	Acropora	cytherea	H	20220322	pale	NA	20220322	20:02:00	21:29:00	20220322	March	18:16:00	193	106
2022	NorthMale	1	Pyramid	DiveCentre	0.3	17:24:00	9.3125	0	28.48	Waxing Gibbous	29	-1	97.7	Acropora	secale	E	20221005	pale	20221005	20221103	18:20:00	19:53:00	20221107	November	17:52:00	121	28
2022	NorthMale	1	Pyramid	DiveCentre	0.3	17:24:00	9.3125	0	28.48	Waxing Gibbous	29	-1	97.7	Acropora	secale	A	20220714	white	NA	20221005	18:20:00	19:53:00	20221107	November	17:52:00	121	28	near base of pyramid, still pigmented 20221020
2022	NorthMale	1	Pyramid	DiveCentre	0.3	17:24:00	9.3125	0	28.48	Waxing Gibbous	29	-1	97.7	Acropora	secale	C	20221005	pale	20221005	20221107	18:20:00	19:53:00	20221107	November	17:52:00	121	28	still pale 20221020
2022	NorthMale	1	Pyramid	DiveCentre	0.3	17:24:00	9.3125	0	28.48	Waxing Gibbous	29	-1	97.7	Acropora	tenuis	NA	20221103	pigmented	NA	20221103	17:04:00	18:04:00	20221107	November	17:52:00	12	-48	bottom L corner
2022	NorthMale	1	Pyramid	DiveCentre	0.3	17:24:00	9.3125	0	28.48	Waxing Gibbous	29	-1	97.7	Acropora	tenuis	NA	20221107	pigmented	NA	20221107	17:01:00	18:04:00	20221107	November	17:52:00	12	-51	R near gap
2022	NorthMale	1	Pyramid	DiveCentre	0.3	17:24:00	9.3125	0	28.48	Waxing Gibbous	29	-1	97.7	Acropora	secale	NA	20220714	white	20221022	20221107	18:20:00	19:53:00	20221107	November	17:52:00	121	28	still pale 20221103
2022	NorthMale	1	Pyramid	DiveCentre	0.3	17:24:00	9.3125	0	28.48	Waxing Gibbous	29	-1	97.7	Acropora	secale	NA	20220714	white	20221022	20221103	18:20:00	19:53:00	20221107	November	17:52:00	121	28
2022	NorthMale	1	Pyramid	DiveCentre	0.3	17:24:00	9.3125	0	28.48	Waxing Gibbous	29	-1	97.7	Acropora	secale	NA	20221005	pale	20221005	20221107	18:20:00	19:53:00	20221107	November	17:52:00	121	28	bottom corner
2022	NorthMale	1	Pyramid	DiveCentre	0.3	17:24:00	9.3125	0	28.48	Waxing Gibbous	29	-1	97.7	Acropora	secale	NA	20221107	pigmented	NA	20221107	18:20:00	19:53:00	20221107	November	17:52:00	121	28	back corner closer to DC
2022	NorthMale	1	Pyramid	DiveCentre	0.3	17:24:00	9.3125	0	28.48	Waxing Gibbous	29	-1	97.7	Acropora	secale	NA	20221107	pigmented	NA	20221107	18:20:00	19:53:00	20221107	November	17:52:00	121	28	near gap batfish side
2022	NorthMale	1	Pyramid	DiveCentre	0.3	20:52:00	14.5	0	29.35	Waning Gibbous	5	5	83.8	Acropora	gemmifera	NA	20220322	pale	NA	20220322	19:38:00	20:56:00	20220322	March	18:16:00	160	82
2022	NorthMale	1	Pyramid	DiveCentre	0.3	17:24:00	9.3125	0	28.48	Waxing Gibbous	29	-1	97.7	Acropora	tenuis	NA	20221107	pigmented	NA	20221107	17:01:00	18:04:00	20221107	November	17:52:00	12	-51
2022	NorthMale	1	Pyramid	DiveCentre	0.3	17:24:00	9.3125	0	28.48	Waxing Gibbous	29	-1	97.7	Acropora	secale	NA	20220922	white	20221004	20221103	18:18:00	19:53:00	20221107	November	17:52:00	121	26
2022	NorthMale	1	Pyramid	DiveCentre	0.3	17:24:00	9.3125	0	28.48	Waxing Gibbous	29	-1	97.7	Acropora	secale	NA	20220629	white	20221004	20221107	18:18:00	19:53:00	20221107	November	17:52:00	121	26
2022	NorthMale	1	Pyramid	DiveCentre	0.3	17:24:00	9.3125	0	28.48	Waxing Gibbous	29	-1	97.7	Acropora	secale	A	20220922	white	20221004	20221103	18:18:00	19:53:00	20221107	November	17:52:00	121	26	near gap
2022	NorthMale	1	Pyramid	DiveCentre	0.3	17:24:00	9.3125	0	28.48	Waxing Gibbous	29	-1	97.7	Acropora	secale	NA	20221004	white	NA	20221022	18:18:00	19:53:00	20221107	November	17:52:00	121	26
2022	NorthMale	1	Pyramid	DiveCentre	0.3	17:24:00	9.3125	0	28.48	Waxing Gibbous	29	-1	97.7	Acropora	secale	A	20220922	white	20221004	20221103	18:18:00	19:53:00	20221107	November	17:52:00	121	26	lowest
2022	NorthMale	1	Pyramid	DiveCentre	0.3	17:24:00	9.3125	0	28.48	Waxing Gibbous	29	-1	97.7	Acropora	secale	B	20220922	pale	20220922	20221022	18:18:00	19:53:00	20221107	November	17:52:00	121	26	highest
2022	NorthMale	1	Pyramid	DiveCentre	0.3	17:24:00	9.3125	0	28.48	Waxing Gibbous	29	-1	97.7	Acropora	secale	NA	20220629	white	20221004	20221022	18:18:00	19:53:00	20221107	November	17:52:00	121	26
2022	NorthMale	1	Pyramid	DiveCentre	0.3	17:24:00	9.3125	0	28.48	Waxing Gibbous	29	-1	97.7	Acropora	secale	NA	20220922	white	20221022	20221103	18:18:00	19:53:00	20221107	November	17:52:00	121	26	left gap just above
2022	NorthMale	1	Pyramid	DiveCentre	0.3	17:24:00	9.3125	0	28.48	Waxing Gibbous	29	-1	97.7	Acropora	humilis	C	20221107	pigmented	NA	20221107	19:08:00	20:35:00	20221107	November	17:52:00	163	76	bottom level
2022	NorthMale	1	Pyramid	DiveCentre	0.3	20:52:00	14.5	0	29.35	Waning Gibbous	5	5	83.8	Acropora	gemmifera	NA	20220322	pale	NA	20220322	19:38:00	20:56:00	20220322	March	18:16:00	160	82	measured 220514
2022	NorthMale	1	Pyramid	DiveCentre	0.3	17:24:00	9.3125	0	28.48	Waxing Gibbous	29	-1	97.7	Acropora	tenuis	C	20221107	pigmented	NA	20221107	17:01:00	18:04:00	20221107	November	17:52:00	12	-51	bottom level
2022	NorthMale	1	Pyramid	DiveCentre	0.3	17:24:00	9.3125	0	28.48	Waxing Gibbous	29	-1	97.7	Acropora	secale	NA	20220627	white	20221004	20221103	18:18:00	19:53:00	20221107	November	17:52:00	121	26
2022	NorthMale	1	Pyramid	DiveCentre	0.3	17:24:00	9.3125	0	28.48	Waxing Gibbous	29	-1	97.7	Acropora	secale	A	20220922	white	20221022	20221107	18:18:00	19:53:00	20221107	November	17:52:00	121	26	bottom bar
2022	NorthMale	1	Pyramid	DiveCentre	0.3	17:24:00	9.3125	0	28.48	Waxing Gibbous	29	-1	97.7	Acropora	tenuis	NA	20220922	white	NA	20221103	17:43:00	18:06:00	20221107	November	17:52:00	14	-9
2022	NorthMale	1	Pyramid	DiveCentre	0.3	17:24:00	9.3125	0	28.48	Waxing Gibbous	29	-1	97.7	Acropora	secale	A	20220627	white	20221022	20221103	18:18:00	19:53:00	20221107	November	17:52:00	121	26	3 colonies fused: whole thing L32 H20 W21 R
2022	NorthMale	1	Pyramid	DiveCentre	0.3	17:24:00	9.3125	0	28.48	Waxing Gibbous	29	-1	97.7	Acropora	secale	B	20220627	pale	20220922	20221103	18:18:00	19:53:00	20221107	November	17:52:00	121	26	3 colonies fused: whole thing L32 H20 W21 M
2022	NorthMale	1	Pyramid	DiveCentre	0.3	17:24:00	9.3125	0	28.48	Waxing Gibbous	29	-1	97.7	Acropora	secale	C	20220627	white	20221022	20221103	18:18:00	19:53:00	20221107	November	17:52:00	121	26	3 colonies fused: whole thing L32 H20 W21 L
2022	NorthMale	1	Pyramid	DiveCentre	0.3	17:24:00	9.3125	0	28.48	Waxing Gibbous	29	-1	97.7	Acropora	tenuis	NA	20220922	white	NA	20221103	17:43:00	18:06:00	20221107	November	17:52:00	14	-9
2022	NorthMale	1	Pyramid	DiveCentre	0.3	17:24:00	9.3125	0	28.48	Waxing Gibbous	29	-1	97.7	Acropora	secale	NA	20220627	white	20221004	20221104	18:18:00	19:53:00	20221107	November	17:52:00	121	26
2022	NorthMale	1	Pyramid	DiveCentre	0.3	17:24:00	9.3125	0	28.48	Waxing Gibbous	29	-1	97.7	Acropora	gemmifera	NA	20221107	pigmented	NA	20221107	18:58:00	20:26:00	20221107	November	17:52:00	154	66
2022	NorthMale	1	Pyramid	DiveCentre	0.3	20:52:00	14.5	0	29.35	Waning Gibbous	5	5	83.8	Acropora	humilis	A	20220322	pigmented	NA	20220322	18:54:00	20:10:00	20220322	March	18:16:00	114	38
2022	NorthMale	1	Wild	Lagoon	0.3	17:50:00	10.6	0.034	28.5	Full Moon	0	0	100	Acropora	secale	NA	20220914	white	NA	20221106	NA	NA	20221108	November	17:48:00	NA	NA	next to ALA
2022	NorthMale	1	Wild	LagoonIslands	0.3	17:50:00	10.6	0.034	28.5	Full Moon	0	0	100	Acropora	secale	NA	20220914	white	20221007	20221020	NA	NA	20221108	November	17:48:00	NA	NA	Island 1, still pigmented 20221106 but orange
2022	NorthMale	1	Wild	LagoonIslands	0.3	17:50:00	10.6	0.034	28.5	Full Moon	0	0	100	Acropora	secale	NA	20221007	white	20221020	NA	NA	NA	20221108	November	17:48:00	NA	NA	Island 4, still white 20221007, no gametes 20221106 exclude from analysis
2022	NorthMale	1	Pyramid	Lagoon	0.3	18:29:00	7.9	0.35	28.15	Waxing Crescent	17	-13	1.6	Acropora	tenuis	A	20221125	pigmented	NA	20221125	17:10:00	18:14:00	20221125	November	17:50:00	24	-40	top
2022	NorthMale	1	Pyramid	Lagoon	0.3	18:29:00	7.9	0.35	28.15	Waxing Crescent	17	-13	1.6	Acropora	tenuis	B	20221125	pigmented	NA	20221125	17:10:00	18:16:00	20221125	November	17:50:00	26	-40	bototm
2022	NorthMale	1	Wild	Lagoon	0.3	18:29:00	7.9	0.35	28.15	Waxing Crescent	17	-13	1.6	Acropora	tenuis	NA	20221007	white	20221106	20221121	16:35:00	18:08:00	20221125	November	17:50:00	18	-75	still white 20221020, next to ACY: 1 fragment spawned 221123, bundle time 17:11, spawn time 18:26; more spawned 221125 spawn time: 18:08, bundling 17:00 BUT majority of colony spawned 221125�
2022	NorthMale	1	Frame	Blue Hole	0.5	19:37:00	18.125	0.08	28.22	Waning Gibbous	4	4	87.1	Acropora	tenuis	NA	20221212	pigmented	NA	20221212	NA	18:28:00	20221212	December	17:56:00	32	NA	F1B1
2022	NorthMale	1	Frame	Blue Hole	0.5	19:37:00	18.125	0.08	28.22	Waning Gibbous	4	4	87.1	Acropora	tenuis	NA	20221212	pigmented	NA	20221212	17:56:00	18:32:00	20221212	December	17:56:00	36	0	F5B6
2022	NorthMale	1	Frame	Blue Hole	0.5	19:37:00	18.125	0.08	28.22	Waning Gibbous	4	4	87.1	Acropora	plantaginea	NA	20221212	pigmented	NA	20221212	18:35:00	NA	20221212	December	17:56:00	NA	39	F4B4
2022	NorthMale	1	Wild	Blue Hole	0.5	20:10:00	13.875	0.2	28.2	Waning Gibbous	5	5	80.2	Acropora	tenuis	NA	20221205	pigmented	NA	20221205	17:15:00	18:18:00	20221213	December	17:56:00	22	-41	top reef quite far back, in line with villas 148/147
2022	NorthMale	1	Pyramid	DiveCentre	0.3	20:52:00	14.5	0	29.35	Waning Gibbous	5	5	83.8	Acropora	humilis	B	20220322	pigmented	NA	20220322	19:38:00	20:54:00	20220322	March	18:16:00	158	82
2022	NorthMale	1	Frame	Blue Hole	0.5	20:10:00	13.875	0.2	28.2	Waning Gibbous	5	5	80.2	Acropora	plantaginea	NA	20221007	white	221122	NA	18:27:00	20:16:00	20221213	December	17:56:00	140	31	face 4 bar 4, still white 20221020, 20221103, still pale 221205
2022	NorthMale	1	Frame	Blue Hole	0.5	20:10:00	13.875	0.2	28.2	Waning Gibbous	5	5	80.2	Acropora	plantaginea	NA	20221007	white	221122	NA	18:27:00	20:16:00	20221213	December	17:56:00	140	31	face 4 bar 5, still white 20221020, 20221103, 221205
2022	NorthMale	1	Frame	Blue Hole	0.5	20:10:00	13.875	0.2	28.2	Waning Gibbous	5	5	80.2	Acropora	plantaginea	NA	20221213	pigmented	NA	20221213	18:27:00	20:16:00	20221213	December	17:56:00	140	31	face 4 bar 7
2022	NorthMale	1	Frame	Blue Hole	0.5	20:10:00	13.875	0.2	28.2	Waning Gibbous	5	5	80.2	Acropora	tenuis	NA	20221213	pigmented	NA	20221213	17:25:00	18:21:00	20221213	December	17:56:00	25	-31	F6B6 R�
2022	NorthMale	1	Frame	Blue Hole	0.5	20:10:00	13.875	0.2	28.2	Waning Gibbous	5	5	80.2	Acropora	tenuis	NA	20220918	white	NA	20221205	17:25:00	18:21:00	20221213	December	17:56:00	25	-31	face 6 bar 7 L, still white 221122
2022	NorthMale	1	Frame	Blue Hole	0.5	20:10:00	13.875	0.2	28.2	Waning Gibbous	5	5	80.2	Acropora	plantaginea	NA	20221005	white	NA	NA	18:27:00	20:16:00	20221213	December	17:56:00	140	31	face 1 bar 1, , still white 20221020, 20221103, 221205
2022	NorthMale	1	Frame	Blue Hole	0.5	20:10:00	13.875	0.2	28.2	Waning Gibbous	5	5	80.2	Acropora	plantaginea	NA	20221005	white	20221121	20221205	18:27:00	20:16:00	20221213	December	17:56:00	140	31	face 1 bar 5, still white 20221103
2022	NorthMale	1	Frame	Blue Hole	0.5	20:10:00	13.875	0.2	28.2	Waning Gibbous	5	5	80.2	Acropora	secale	NA	20221213	pigmented	NA	20221213	19:34:00	20:22:00	20221213	December	17:56:00	146	98	face 1 bar 3
2022	NorthMale	1	Frame	Blue Hole	0.5	20:10:00	13.875	0.2	28.2	Waning Gibbous	5	5	80.2	Acropora	secale	NA	20221213	pigmented	NA	20221213	19:34:00	20:22:00	20221213	December	17:56:00	146	98	face 2 bar 1,
2022	NorthMale	1	Frame	Blue Hole	0.5	20:10:00	13.875	0.2	28.2	Waning Gibbous	5	5	80.2	Acropora	plantaginea	NA	20221005	white	20221121	20221205	18:27:00	20:16:00	20221213	December	17:56:00	140	31	face 2 bar 4, , still white 20221020, 20221103
2022	NorthMale	1	Pyramid	DiveCentre	0.3	20:52:00	14.5	0	29.35	Waning Gibbous	5	5	83.8	Acropora	humilis	C	20220322	white	NA	20220322	19:38:00	20:54:00	20220322	March	18:16:00	158	82
2022	NorthMale	1	Frame	Blue Hole	0.5	20:10:00	13.875	0.2	28.2	Waning Gibbous	5	5	80.2	Acropora	plantaginea	NA	20221005	white	20221121	20221205	18:27:00	20:16:00	20221213	December	17:56:00	140	31	face 3 bar 2, still white 20221020, 20221103
2022	NorthMale	1	Frame	Blue Hole	0.5	20:10:00	13.875	0.2	28.2	Waning Gibbous	5	5	80.2	Acropora	plantaginea	NA	20221005	white	20221121	20221205	18:27:00	20:16:00	20221213	December	17:56:00	140	31	face 3 bar 4 L, still white 20221020, 20221103
2022	NorthMale	1	Frame	Blue Hole	0.5	20:10:00	13.875	0.2	28.2	Waning Gibbous	5	5	80.2	Acropora	plantaginea	NA	20221005	white	20221205	NA	18:27:00	20:16:00	20221213	December	17:56:00	140	31	face 3 bar 4 R, still white 20221020, 20221103
2022	NorthMale	1	Frame	Blue Hole	0.5	20:10:00	13.875	0.2	28.2	Waning Gibbous	5	5	80.2	Acropora	secale	NA	20221005	white	20221103	20221121	19:34:00	20:22:00	20221213	December	17:56:00	146	98	face 3 bar 5, still white 20221020
2022	NorthMale	1	Frame	Blue Hole	0.5	20:10:00	13.875	0.2	28.2	Waning Gibbous	5	5	80.2	Acropora	secale	NA	20221005	white	20221121	20221213	19:34:00	20:22:00	20221213	December	17:56:00	146	98	face 4 bar 4, still white 20221020, 20221103
2022	NorthMale	1	Frame	Blue Hole	0.5	20:10:00	13.875	0.2	28.2	Waning Gibbous	5	5	80.2	Acropora	plantaginea	NA	20221005	white	NA	NA	18:27:00	20:16:00	20221213	December	17:56:00	140	31	face 4 bar 3, still white 20221020, 20221103, 221205
2022	NorthMale	1	Frame	Blue Hole	0.5	20:10:00	13.875	0.2	28.2	Waning Gibbous	5	5	80.2	Acropora	plantaginea	NA	20221005	white	20221121	NA	18:27:00	20:15:00	20221213	December	17:56:00	139	31	face 4 bar 4, still white 20221020, 20221103, still pale 221205
2022	NorthMale	1	Frame	Blue Hole	0.5	20:10:00	13.875	0.2	28.2	Waning Gibbous	5	5	80.2	Acropora	plantaginea	NA	20221005	white	NA	20221213	18:27:00	20:16:00	20221213	December	17:56:00	140	31	face 4 bar 5 R, still white 20221020, 20221103, 221205
2022	NorthMale	1	Frame	Blue Hole	0.5	20:10:00	13.875	0.2	28.2	Waning Gibbous	5	5	80.2	Acropora	plantaginea	NA	20221005	white	20221205	20221213	18:27:00	20:16:00	20221213	December	17:56:00	140	31	face 4 bar 5 L, still white 20221020, 20221103
2022	NorthMale	1	Frame	Blue Hole	0.5	20:10:00	13.875	0.2	28.2	Waning Gibbous	5	5	80.2	Acropora	plantaginea	NA	20221103	white	20221121	20221213	18:27:00	20:16:00	20221213	December	17:56:00	140	31	face 5 bar 4 L, still pale 221205
2022	NorthMale	1	Pyramid	DiveCentre	0.3	20:52:00	14.5	0	29.35	Waning Gibbous	5	5	83.8	Acropora	hempricii	A	20220322	pigmented	NA	20220322	19:46:00	20:22:00	20220322	March	18:16:00	126	90
2022	NorthMale	1	Frame	Blue Hole	0.5	20:10:00	13.875	0.2	28.2	Waning Gibbous	5	5	80.2	Acropora	plantaginea	NA	20221005	white	NA	20221213	18:27:00	20:16:00	20221213	December	17:56:00	140	31	face 5 bar 4 R, still white 20221103, 221205
2022	NorthMale	1	Frame	Blue Hole	0.5	20:10:00	13.875	0.2	28.2	Waning Gibbous	5	5	80.2	Acropora	plantaginea	NA	20221005	white	NA	NA	18:27:00	20:16:00	20221213	December	17:56:00	140	31	face 5 bar 5, still white 20221103, 221205
2022	NorthMale	1	Frame	Blue Hole	0.5	20:10:00	13.875	0.2	28.2	Waning Gibbous	5	5	80.2	Acropora	plantaginea	NA	20221005	white	NA	NA	18:27:00	20:16:00	20221213	December	17:56:00	140	31	face 6 bar 3, still white 20221020,20221103, 221205
2022	NorthMale	1	Frame	Blue Hole	0.5	20:10:00	13.875	0.2	28.2	Waning Gibbous	5	5	80.2	Acropora	plantaginea	NA	20221005	white	20221121	NA	18:27:00	20:16:00	20221213	December	17:56:00	140	31	face 6 bar 4, still white 20221020, 20221103, 221205
2022	NorthMale	1	Frame	Blue Hole	0.5	20:10:00	13.875	0.2	28.2	Waning Gibbous	5	5	80.2	Acropora	plantaginea	NA	20220918	white	20221020	NA	18:50:00	20:16:00	20221213	December	17:56:00	140	54	face 6 bar 4, still white 20221005, still pale 20221103
2022	NorthMale	1	Frame	Blue Hole	0.5	20:10:00	13.875	0.2	28.2	Waning Gibbous	5	5	80.2	Acropora	tenuis	NA	20221213	pigmented	NA	20221213	17:32:00	18:18:00	20221213	December	17:56:00	22	-24	F2B1
2022	NorthMale	1	Frame	Blue Hole	0.5	20:10:00	13.875	0.2	28.2	Waning Gibbous	5	5	80.2	Acropora	tenuis	NA	20221213	pigmented	NA	20221213	17:50:00	18:15:00	20221213	December	17:56:00	19	-6	F1B2
2022	NorthMale	1	Frame	Blue Hole	0.5	20:10:00	13.875	0.2	28.2	Waning Gibbous	5	5	80.2	Acropora	tenuis	NA	20221213	pigmented	NA	20221213	17:50:00	18:15:00	20221213	December	17:56:00	19	-6	F5B1
2022	NorthMale	1	Frame	Blue Hole	0.5	20:10:00	13.875	0.2	28.2	Waning Gibbous	5	5	80.2	Acropora	tenuis	NA	20221213	pigmented	NA	20221213	17:50:00	18:15:00	20221213	December	17:56:00	19	-6	F5B5
2022	NorthMale	1	Frame	Blue Hole	0.5	20:10:00	13.875	0.2	28.2	Waning Gibbous	5	5	80.2	Acropora	tenuis	NA	20221213	pigmented	NA	20221213	17:50:00	18:15:00	20221213	December	17:56:00	19	-6	F6B1
2022	NorthMale	1	Pyramid	DiveCentre	0.3	20:52:00	14.5	0	29.35	Waning Gibbous	5	5	83.8	Acropora	hempricii	B	20220322	pigmented	NA	20220322	19:46:00	20:28:00	20220322	March	18:16:00	132	90
2022	NorthMale	1	Frame	Blue Hole	0.5	20:10:00	13.875	0.2	28.2	Waning Gibbous	5	5	80.2	Acropora	tenuis	NA	20221213	pigmented	NA	20221213	17:50:00	18:15:00	20221213	December	17:56:00	19	-6	F6B5 R
2022	NorthMale	1	Frame	Blue Hole	0.5	20:10:00	13.875	0.2	28.2	Waning Gibbous	5	5	80.2	Acropora	tenuis	NA	20221213	pigmented	NA	20221213	17:50:00	18:15:00	20221213	December	17:56:00	19	-6	F4B4
2022	NorthMale	1	Frame	Blue Hole	0.5	20:10:00	13.875	0.2	28.2	Waning Gibbous	5	5	80.2	Acropora	tenuis	NA	20221213	pigmented	NA	20221213	17:50:00	18:18:00	20221213	December	17:56:00	22	-6
2022	NorthMale	1	Frame	Blue Hole	0.5	20:10:00	13.875	0.2	28.2	Waning Gibbous	5	5	80.2	Acropora	tenuis	NA	20221213	pigmented	NA	20221213	17:50:00	18:18:00	20221213	December	17:56:00	22	-6	F2B4
2022	NorthMale	1	Frame	Blue Hole	0.5	20:10:00	13.875	0.2	28.2	Waning Gibbous	5	5	80.2	Acropora	tenuis	NA	20221213	pigmented	NA	20221213	17:50:00	18:18:00	20221213	December	17:56:00	22	-6	F3B3
2022	NorthMale	1	Frame	Blue Hole	0.5	20:10:00	13.875	0.2	28.2	Waning Gibbous	5	5	80.2	Acropora	tenuis	NA	20221213	pigmented	NA	20221213	17:50:00	18:18:00	20221213	December	17:56:00	22	-6	F4B3
2022	NorthMale	1	Frame	Blue Hole	0.5	20:10:00	13.875	0.2	28.2	Waning Gibbous	5	5	80.2	Acropora	tenuis	NA	20221213	pigmented	NA	20221213	17:50:00	18:18:00	20221213	December	17:56:00	22	-6	F1B4 L�
2022	NorthMale	1	Frame	Blue Hole	0.5	20:10:00	13.875	0.2	28.2	Waning Gibbous	5	5	80.2	Acropora	tenuis	NA	20221213	pigmented	NA	20221213	17:50:00	18:18:00	20221213	December	17:56:00	22	-6	F3B1
2022	NorthMale	1	Frame	Blue Hole	0.5	20:10:00	13.875	0.2	28.2	Waning Gibbous	5	5	80.2	Acropora	plantaginea	NA	20221213	pigmented	NA	20221213	18:55:00	20:16:00	20221213	December	17:56:00	140	59	F1B2
2022	NorthMale	1	Frame	Blue Hole	0.5	20:10:00	13.875	0.2	28.2	Waning Gibbous	5	5	80.2	Acropora	plantaginea	NA	20221213	pigmented	NA	20221213	18:55:00	20:16:00	20221213	December	17:56:00	140	59	F4B2
2022	NorthMale	1	Pyramid	DiveCentre	0.3	20:19:00	15.25	0	29.31	Waning Gibbous	4	4	91.3	Acropora	tenuis	A	20211201	white	NA	20220321	18:00:00	18:32:00	20220321	March	18:16:00	16	-16
2022	NorthMale	1	Pyramid	DiveCentre	0.3	20:52:00	14.5	0	29.35	Waning Gibbous	5	5	83.8	Acropora	hempricii	C	20220322	pigmented	NA	20220322	19:46:00	20:22:00	20220322	March	18:16:00	126	90
2022	NorthMale	1	Frame	Blue Hole	0.5	20:10:00	13.875	0.2	28.2	Waning Gibbous	5	5	80.2	Acropora	plantaginea	NA	20221213	pigmented	NA	20221213	18:55:00	20:16:00	20221213	December	17:56:00	140	59	F4B7
2022	NorthMale	1	Frame	Blue Hole	0.5	20:10:00	13.875	0.2	28.2	Waning Gibbous	5	5	80.2	Acropora	plantaginea	NA	20221213	pigmented	NA	20221213	18:55:00	20:16:00	20221213	December	17:56:00	140	59	F5B3
2022	NorthMale	1	Frame	Blue Hole	0.5	20:10:00	13.875	0.2	28.2	Waning Gibbous	5	5	80.2	Acropora	secale	NA	20221213	pigmented	NA	20221213	19:43:00	20:22:00	20221213	December	17:56:00	146	107	F5B4
2022	NorthMale	1	Frame	Blue Hole	0.5	20:10:00	13.875	0.2	28.2	Waning Gibbous	5	5	80.2	Acropora	plantaginea	NA	20221213	pigmented	NA	20221213	18:40:00	20:16:00	20221213	December	17:56:00	140	44	F2B4
2022	NorthMale	1	Frame	Blue Hole	0.5	20:10:00	13.875	0.2	28.2	Waning Gibbous	5	5	80.2	Acropora	plantaginea	NA	20221213	pigmented	NA	20221213	18:40:00	20:16:00	20221213	December	17:56:00	140	44	F3B4 L�
2022	NorthMale	1	Frame	Blue Hole	0.5	20:10:00	13.875	0.2	28.2	Waning Gibbous	5	5	80.2	Acropora	plantaginea	NA	20221213	pigmented	NA	20221213	18:40:00	20:16:00	20221213	December	17:56:00	140	44	F3B4 R
2022	NorthMale	1	Frame	Blue Hole	0.5	20:10:00	13.875	0.2	28.2	Waning Gibbous	5	5	80.2	Acropora	plantaginea	NA	20221213	pigmented	NA	20221213	18:40:00	20:16:00	20221213	December	17:56:00	140	44	F6B1
2022	NorthMale	1	Frame	Blue Hole	0.5	20:10:00	13.875	0.2	28.2	Waning Gibbous	5	5	80.2	Acropora	plantaginea	NA	20221213	pigmented	NA	20221213	18:43:00	20:16:00	20221213	December	17:56:00	140	47	F1B3
2022	NorthMale	1	Frame	Blue Hole	0.5	20:10:00	13.875	0.2	28.2	Waning Gibbous	5	5	80.2	Acropora	plantaginea	NA	20221213	pigmented	NA	20221213	18:43:00	20:16:00	20221213	December	17:56:00	140	47	F6B3
2022	NorthMale	1	Frame	Blue Hole	0.5	20:10:00	13.875	0.2	28.2	Waning Gibbous	5	5	80.2	Acropora	plantaginea	NA	20221213	pigmented	NA	20221213	18:43:00	20:16:00	20221213	December	17:56:00	140	47	F2B3
2022	NorthMale	1	Pyramid	DiveCentre	0.3	20:52:00	14.5	0	29.35	Waning Gibbous	5	5	83.8	Acropora	samoensis	NA	20220322	pigmented	NA	20220322	20:00:00	21:29:00	20220322	March	18:16:00	193	104	measured 220514
2022	NorthMale	1	Frame	Blue Hole	0.5	20:10:00	13.875	0.2	28.2	Waning Gibbous	5	5	80.2	Acropora	samoensis	NA	20221213	pigmented	NA	20221213	19:20:00	20:22:00	20221213	December	17:56:00	146	84	F3B3
2022	NorthMale	1	Frame	Blue Hole	0.5	20:10:00	13.875	0.2	28.2	Waning Gibbous	5	5	80.2	Acropora	samoensis	NA	20221213	pigmented	NA	20221213	19:20:00	20:22:00	20221213	December	17:56:00	146	84	F3B5
2021	NorthMale	1	Pyramid	Dive Centre	0.4	18:12:00	17.75	0	28.14	Full Moon	0	0	100	Acropora	secale	A	20211021	pigmented	NA	20211119	18:22:00	20:00:00	20211119	November	17:48:00	132	34
2021	NorthMale	1	Pyramid	Dive Centre	0.4	17:51:00	17.5	0	28.1	Waning Gibbous	1	1	99.7	Acropora	secale	A	20211021	pigmented	NA	20211120	18:11:00	19:53:00	20211120	November	17:49:00	124	22
2021	NorthMale	1	Pyramid	Dive Centre	0.4	17:51:00	17.5	0	28.1	Waning Gibbous	1	1	99.7	Acropora	secale	B	20211021	pigmented	NA	20211120	18:11:00	19:53:00	20211120	November	17:49:00	124	22
2021	NorthMale	1	Pyramid	Dive Centre	0.4	17:51:00	17.5	0	28.1	Waning Gibbous	1	1	99.7	Acropora	secale	C	20211021	pigmented	NA	20211120	18:11:00	19:53:00	20211120	November	17:49:00	124	22
2021	NorthMale	1	Pyramid	Dive Centre	0.4	17:51:00	17.5	0	28.1	Waning Gibbous	1	1	99.7	Acropora	secale	D	20211021	pigmented	NA	20211120	18:11:00	19:53:00	20211120	November	17:49:00	124	22
2021	NorthMale	1	Pyramid	Dive Centre	0.4	17:51:00	17.5	0	28.1	Waning Gibbous	1	1	99.7	Acropora	secale	E	20211021	pigmented	NA	20211120	18:11:00	19:53:00	20211120	November	17:49:00	124	22
2021	NorthMale	1	Pyramid	Dive Centre	0.4	17:51:00	17.5	0	28.1	Waning Gibbous	1	1	99.7	Acropora	squarrosa	A	20211120	pigmented	NA	20211120	18:12:00	19:55:00	20211120	November	17:49:00	126	23
2021	NorthMale	1	Pyramid	Dive Centre	0.4	17:51:00	17.5	0	28.1	Waning Gibbous	1	1	99.7	Acropora	plantaginea	A	20211120	pigmented	NA	20211120	18:14:00	20:01:00	20211120	November	17:49:00	132	25
2022	NorthMale	1	Pyramid	DiveCentre	0.4	21:27:00	11.425	0	29.44	Waning Gibbous	6	6	74.6	Acropora	hyacinthus	A	20211202	white	NA	20220322	NA	20:45:00	20220323	March	18:16:00	149	NA	first noticed spawning, bundling not seen�
2022	Baa	1	Frame	Blu	0.5	21:27:00	10.53	0	29.44	Waning Gibbous	5	5	74.6	Acropora	millepora	NA	20220309	pigmented	NA	20220309	20:25:00	20:54:00	20220323	March	18:18:00	156	127	NA
2022	Baa	1	Frame	DiveSite	0.5	20:52:00	14	0	29.35	Waning Gibbous	4	4	83.8	Acropora	gemmifera	NA	20220309	pigmented	NA	20220309	19:35:00	21:02:00	20220322	March	18:18:00	164	77	(newtagadded)
2022	Baa	1	Frame	BlueHoleWest	0.4	20:46:00	15.13	0	29.31	Waning Gibbous	2	2	96.5	Acropora	humilis	NA	20220319	pigmented	NA	20220319	19:15:00	20:15:00	20220320	March	18:18:00	117	57	NA
2022	Baa	1	Wild	BlueHoleWest	0.4	20:46:00	15.13	0	29.31	Waning Gibbous	2	2	96.5	Acropora	humilis	NA	20220319	pigmented	NA	20220319	19:15:00	20:15:00	20220320	March	18:18:00	117	57	NA
2022	Baa	1	Frame	Albarakat	0.5	21:27:00	10.53	0	29.44	Waning Gibbous	5	5	74.6	Acropora	digitifera	NA	20220301	pigmented	NA	20220301	20:25:00	20:54:00	20220323	April	18:18:00	156	127	NA
2022	Baa	1	Frame	DiveSite	NA	NA	5.38	0	29.2	Waxing Crescent	19	-11	12	Acropora	secale	NA	20220224	pigmented	NA	20220224	NA	NA	20220306	March	NA	NA	NA	Basedonlossofgametes(notabletomeasureasbeendestroyedbyfishpredation)
2022	Baa	1	Frame	Albarakat	0.5	21:27:00	10.53	0	29.44	Waning Gibbous	5	5	74.6	Acropora	millepora	NA	20220116	white	NA	20220310	20:25:00	20:54:00	20220323	April	18:18:00	156	127	NA
2022	Baa	1	Frame	DiveSite	0.5	21:27:00	10.53	0	29.44	Waning Gibbous	5	5	74.6	Acropora	nasuta	NA	20220116	white	NA	20220301	20:25:00	20:54:00	20220323	March	18:18:00	156	127	NA
2022	Baa	1	Frame	DiveSite	0.5	21:27:00	10.53	0	29.44	Waning Gibbous	5	5	74.6	Acropora	millepora	NA	20220116	white	NA	20220301	20:25:00	20:54:00	20220323	March	18:18:00	156	127	NA
2022	NorthMale	1	Pyramid	DiveCentre	0.4	21:27:00	11.425	0	29.44	Waning Gibbous	6	6	74.6	Acropora	hyacinthus	B	20220323	pigmented	NA	20220323	NA	21:18:00	20220323	March	18:16:00	182	NA
2022	Baa	1	Frame	DiveSite	0.5	21:27:00	10.53	0	29.44	Waning Gibbous	5	5	74.6	Acropora	digitifera	A	20220116	white	NA	20220301	20:25:00	20:54:00	20220323	March	18:18:00	156	127	NA
2022	Baa	1	Frame	DiveSite	0.5	21:27:00	10.53	0	29.44	Waning Gibbous	5	5	74.6	Acropora	digitifera	B	20220116	white	NA	20220301	20:25:00	20:54:00	20220323	March	18:18:00	156	127	NA
2022	Baa	1	Frame	DiveSite	0.5	20:48:00	NA	NA	29.07	Waning Crescent	8	8	47.1	Acropora	valida	NA	20220120	white	NA	20220205	NA	NA	20220205	February	NA	NA	NA	based on loss of gametes
2022	Baa	1	Frame	DiveSite	0.5	21:27:00	10.53	0	29.44	Waning Gibbous	5	5	74.6	Acropora	millepora	A	20220116	white	A	20220301	20:25:00	20:54:00	20220323	March	18:18:00	156	127	NA
2022	Baa	1	Frame	DiveSite	0.4	19:46:00	15.13	0	29.21	Waning Gibbous	5	5	74.6	Acropora	millepora	NA	20220116	white	NA	20220301	19:20:00	21:45:00	20220320	March	18:18:00	207	62	NA
2022	Baa	1	Frame	DiveSite	0.5	21:27:00	10.53	0	29.44	Waning Gibbous	5	5	74.6	Acropora	millepora	A	2020323	pigmented	NA	20220323	20:25:00	20:54:00	20220323	March	18:18:00	156	127	NA
2022	Baa	1	Frame	DiveSite	0.5	21:27:00	10.53	0	29.44	Waning Gibbous	5	5	74.6	Acropora	millepora	B	20220323	pigmented	NA	20220323	20:25:00	20:54:00	20220323	March	18:18:00	156	127	NA
2022	Baa	1	Frame	DiveSite	0.5	21:27:00	10.53	0	29.44	Waning Gibbous	5	5	74.6	Acropora	millepora	NA	20220323	pigmented	NA	20220323	20:25:00	20:54:00	20220323	March	18:18:00	156	127	NA
2022	Baa	1	Frame	DiveSite	0.5	21:27:00	10.53	0	29.44	Waning Gibbous	5	5	74.6	Acropora	digitifera	NA	20220116	White	NA	20220301	20:25:00	20:54:00	20220323	March	18:18:00	156	127	NA
2022	Baa	1	Frame	CoralTrail	0.5	20:48:00	NA	NA	29.07	Waning Crescent	8	8	47.1	Acropora	valida	NA	20211102	White	NA	20220301	NA	NA	20220205	February	NA	NA	NA	based on loss of gametes
2022	NorthMale	1	Pyramid	DiveCentre	0.4	21:27:00	11.425	0	29.44	Waning Gibbous	6	6	74.6	Acropora	cytherea	A	20220323	pale	20220323	NA	20:30:00	21:29:00	20220323	March	18:16:00	193	134
2022	Baa	1	Wild	Albarakat	0.5	21:27:00	10.53	0	29.44	Waning Gibbous	5	5	74.6	Acropora	millepora	NA	20220323	pigmented	NA	20220323	20:25:00	20:54:00	20220323	March	18:18:00	156	127	NA
2022	Baa	1	Wild	DiveSite	0.5	21:27:00	10.53	0	29.44	Waning Gibbous	5	5	74.6	Acropora	digitifera	NA	20220116	white	NA	20220301	20:25:00	20:54:00	20220323	March	18:18:00	156	127	NA
2022	Baa	1	Wild	DiveSite	0.5	21:27:00	10.53	0	29.44	Waning Gibbous	5	5	74.6	Acropora	digitifera	NA	20220116	white	NA	20220301	20:25:00	20:54:00	20220323	March	18:18:00	156	127	NA
2022	Baa	1	Wild	DiveSite	0.5	21:27:00	10.53	0	29.44	Waning Gibbous	5	5	74.6	Acropora	digitifera	NA	20220116	white	NA	20220301	20:25:00	20:54:00	20220323	March	18:18:00	156	127	NA
2022	Baa	1	Wild	DiveSite	0.5	21:27:00	10.53	0	29.44	Waning Gibbous	5	5	74.6	Acropora	digitifera	NA	20220116	white	NA	20220301	20:25:00	20:54:00	20220323	March	18:18:00	156	127	NA
2022	Baa	1	Wild	CoralTrail	0.5	20:52:00	14	0	29.44	Waning Gibbous	4	4	83.8	Acropora	gemmifera	NA	20220309	pigmented	NA	20220309	19:35:00	21:02:00	20220322	March	18:18:00	164	77	NA
2022	Baa	1	Wild	BlueHoleWest	0.4	19:46:00	15.13	0	29.21	Waning Gibbous	2	2	96.5	Acropora	humilis	NA	20220319	pigmented	NA	20220319	19:15:00	20:15:00	20220320	March	18:18:00	117	57	putincontrolledconditions
2022	Baa	1	Frame	DiveSite	0.4	20:39:00	10.25	0	29.97	Waning Gibbous	4	4	86.4	Acropora	digitifera	NA	20220116	white	20220403	20220415	20:10:00	20:52:00	20220420	April	18:14:00	158	116	NA
2022	Baa	1	Frame	Albarakat	0.5	21:16:00	7.5	0	29.97	Waning Gibbous	5	5	77.4	Acropora	digitifera	A	20220116	white	20220403	20220415	20:15:00	20:47:00	20220421	April	18:14:00	153	121	NA
2022	Baa	1	Frame	Albarakat	0.5	21:16:00	7.5	0	29.97	Waning Gibbous	5	5	77.4	Acropora	digitifera	B	20220116	white	20220403	20220415	20:15:00	20:47:00	20220421	April	18:14:00	153	121	NA
2022	NorthMale	1	Pyramid	DiveCentre	0.4	21:27:00	11.425	0	29.44	Waning Gibbous	6	6	74.6	Acropora	cytherea	B	20220323	pale	20220323	NA	20:30:00	21:29:00	20220323	March	18:16:00	193	134
2022	Baa	1	Frame	DiveSite	0.5	21:16:00	7.5	0	29.97	Waning Gibbous	5	5	77.4	Acropora	digitifera	NA	20220116	white	20220403	20220415	20:15:00	20:50:00	20220421	April	18:14:00	156	121	NA
2022	Baa	1	Frame	DiveSite	0.5	21:16:00	7.5	0	29.97	Waning Gibbous	5	5	77.4	Acropora	digitifera	NA	20220116	white	20220403	20220415	20:15:00	20:50:00	20220421	April	18:14:00	156	121	NA
2022	Baa	1	Frame	DiveSite	0.5	21:16:00	7.5	0	29.97	Waning Gibbous	5	5	77.4	Acropora	digitifera	NA	20220116	white	20220403	20220415	20:15:00	20:50:00	20220421	April	18:14:00	156	121	NA
2022	Baa	1	Frame	DiveSite	0.5	21:16:00	7.5	0	29.97	Waning Gibbous	5	5	77.4	Acropora	digitifera	NA	20220116	white	20220403	20220415	20:15:00	20:56:00	20220421	April	18:14:00	162	121	NA
2022	Baa	1	Frame	DIveSite	0.5	21:16:00	7.5	0	29.97	Waning Gibbous	5	5	77.4	Acropora	digitifera	NA	20220116	white	20220403	20220415	20:15:00	20:42:00	20220421	April	18:14:00	148	121	NA
2022	Baa	1	Wild	DiveSite	0.5	21:16:00	7.5	0	29.97	Waning Gibbous	5	5	77.4	Acropora	millepora	NA	20211213	white	20220403	20220410	20:15:00	21:20:00	20220421	April	18:14:00	186	121	NA
2022	Baa	1	Wild	DiveSite	0.5	21:16:00	7.5	0	29.97	Waning Gibbous	5	5	77.4	Acropora	millepora	NA	20211213	white	20220403	20220410	20:15:00	20:40:00	20220421	April	18:14:00	146	121	NA
2022	Baa	1	Frame	DiveSite	0.5	21:16:00	7.5	0	29.97	Waning Gibbous	5	5	77.4	Acropora	millepora	NA	20220116	white	20220403	20220410	20:15:00	21:10:00	20220421	April	18:14:00	176	121	NA
2022	Baa	1	Wild	DiveSite	0.5	21:16:00	7.5	0	29.97	Waning Gibbous	5	5	77.4	Acropora	millepora	NA	20220116	white	20220403	20220410	20:15:00	21:10:00	20220421	April	18:14:00	176	121	NA
2022	Baa	1	Wild	DiveSite	0.5	21:16:00	7.5	0	29.97	Waning Gibbous	5	5	77.4	Acropora	nasuta	NA	20220415	pigmented	NA	20220415	20:15:00	21:25:00	20220421	April	18:14:00	191	121	NA
2022	NorthMale	1	Pyramid	DiveCentre	0.4	21:27:00	11.425	0	29.44	Waning Gibbous	6	6	74.6	Acropora	cytherea	C	20220323	pale	20220323	NA	20:30:00	21:29:00	20220323	March	18:16:00	193	134
2022	Baa	1	Wild	DiveSite	0.5	21:16:00	7.5	0	29.97	Waning Gibbous	5	5	77.4	Acropora	nasuta	NA	20220415	pigmented	NA	20220415	20:15:00	21:20:00	20220421	April	18:14:00	186	121	NA
2022	Baa	1	frame	DiveSite	0.5	21:16:00	7.5	0	29.97	Waning Gibbous	5	5	77.4	Acropora	samoensis	NA	20220415	pigmented	NA	20220415	20:15:00	21:20:00	20220421	April	18:14:00	186	121	NA
2022	Baa	1	frame	DiveSite	0.5	21:16:00	7.5	0	29.97	Waning Gibbous	5	5	77.4	Acropora	samoensis	NA	20220415	pigmented	NA	20220415	20:15:00	21:20:00	20220421	April	18:14:00	186	121	NA
2022	Baa	1	Frame	DiveSite	0.5	21:16:00	7.5	0	29.97	Waning Gibbous	5	5	77.4	Acropora	digitifera	NA	20220116	white	20220403	20220417	20:15:00	20:50:00	20220421	April	18:14:00	156	121	NA
2022	Baa	1	Frame	DiveSite	0.5	21:16:00	7.5	0	29.97	Waning Gibbous	5	5	77.4	Acropora	nasuta	NA	20220415	pigmented	NA	20220415	20:15:00	21:20:00	20220421	April	18:14:00	186	121	NA
2022	Baa	1	Frame	DiveSite	0.5	21:16:00	7.5	0	29.97	Waning Gibbous	5	5	77.4	Acropora	millepora	NA	20220415	pigmented	NA	20220415	20:15:00	21:20:00	20220421	April	18:14:00	186	121	NA
2022	Baa	1	Frame	DiveSite	0.5	21:16:00	7.5	0	29.97	Waning Gibbous	5	5	77.4	Acropora	nasuta	NA	20220415	pigmented	NA	20220415	20:15:00	21:20:00	20220421	April	18:14:00	186	121	NA
2022	Baa	1	Frame	Blu	0.5	21:16:00	7.5	0	29.97	Waning Gibbous	5	5	77.4	Acropora	millepora	NA	20220415	pigmented	NA	20220415	20:15:00	21:10:00	20220421	April	18:14:00	176	121	NA
2022	Baa	1	Frame	Blu	0.5	21:16:00	7.5	0	29.97	Waning Gibbous	5	5	77.4	Acropora	millepora	NA	20220415	pigmented	NA	20220415	20:15:00	21:10:00	20220421	April	18:14:00	176	121	NA
2021	Baa	1	Frame	DiveSite	0.4	19:44:00	15.13	0	28.49	Waning Gibbous	5	5	83.6	Acropora	secale	A	20211019	pigmented	NA	20211019	19:30:00	20:00:00	20211025	October	17:51:00	129	99	NA
2022	NorthMale	1	Pyramid	DiveCentre	0.4	21:27:00	11.425	0	29.44	Waning Gibbous	6	6	74.6	Acropora	cytherea	D	20220323	pale	20220323	NA	20:30:00	21:29:00	20220323	March	18:16:00	193	134
2021	Baa	1	Frame	DiveSite	0.4	19:44:00	15.13	0	28.49	Waning Gibbous	5	5	83.6	Acropora	secale	B	20211019	pigmented	NA	20211019	19:30:00	20:00:00	20211025	October	17:51:00	129	99	NA
2021	Baa	1	Frame	DiveSite	0.5	20:08:00	11.15	0	28.82	Waning Gibbous	6	6	76.1	Acropora	secale	A	20211019	pigmented	NA	20211019	19:35:00	19:57:00	20211026	October	17:51:00	126	104	NA
2022	Baa	1	Frame	Turtle	0.5	20:44:00	11.15	0	28.36	Last Quarter	7	7	50	Acropora	humilis	NA	20221005	pigmented	NA	20221105	20:20:00	20:47:00	20221017	October	17:53:00	174	147	NA
2022	Baa	1	Frame	CoralTrail	0.5	20:44:00	6.65	0	28.36	Last Quarter	7	7	50	Acropora	plantaginea	NA	20221005	pigmented	NA	20221105	19:45:00	20:15:00	20221017	October	17:53:00	142	112	NA
2021	Baa	1	Frame	DiveSite	0.5	20:08:00	16.13	0	28.82	Waning Gibbous	6	6	76.1	Acropora	secale	B	20211019	pigmented	NA	20211019	19:35:00	19:57:00	20211026	October	17:51:00	126	104	NA
2021	Baa	1	Frame	DiveSite	0.5	20:08:00	16.13	0	28.82	Waning Gibbous	6	6	76.1	Acropora	secale	C	20211019	pigmented	NA	20211019	19:35:00	19:57:00	20211026	October	17:51:00	126	104	NA
2021	Baa	1	Frame	DiveSite	0.5	20:08:00	6.65	0	28.82	Waning Gibbous	6	6	76.1	Acropora	secale	D	20211019	pigmented	NA	20211019	19:35:00	19:57:00	20211026	October	17:51:00	126	104	NA
2021	Baa	1	Frame	DiveSite	0.5	20:08:00	6.65	0	28.82	Waning Gibbous	6	6	76.1	Acropora	secale	A	20211019	pigmented	NA	20211019	19:35:00	19:57:00	20211026	October	17:51:00	126	104	NA
2021	Baa	1	Frame	DiveSite	0.5	20:08:00	6.65	0	28.82	Waning Gibbous	6	6	76.1	Acropora	secale	B	20211019	pigmented	NA	20211019	19:35:00	19:57:00	20211026	October	17:51:00	126	104	NA
2021	Baa	1	Frame	DiveSite	0.5	20:08:00	6.65	0	28.82	Waning Gibbous	6	6	76.1	Acropora	secale	C	20211019	pigmented	NA	20211019	19:35:00	19:57:00	20211026	October	17:51:00	126	104	NA
2022	NorthMale	1	Pyramid	DiveCentre	0.4	21:27:00	11.425	0	29.44	Waning Gibbous	6	6	74.6	Acropora	cytherea	E	20220323	pale	20220323	NA	20:30:00	21:29:00	20220323	March	18:16:00	193	134
2021	Baa	1	Frame	DiveSite	0.5	20:08:00	6.65	0	28.82	Waning Gibbous	6	6	76.1	Acropora	secale	D	20211019	pigmented	NA	20211019	19:35:00	19:57:00	20211026	October	17:51:00	126	104	NA
2021	Baa	1	Frame	AlBarakat	0.5	20:08:00	6.65	0	28.82	Waning Gibbous	6	6	76.1	Acropora	secale	A	20211019	pigmented	NA	20211019	19:35:00	19:57:00	20211026	October	17:51:00	126	104	NA
2021	Baa	1	Frame	Elephant	0.5	20:08:00	6.65	0	28.22	Waning Gibbous	6	6	65.2	Acropora	aspera	NA	20211014	pigmented	NA	20211114	19:35:00	19:57:00	20211026	October	17:51:00	126	104	NA
2021	Baa	1	Frame	Elephant	0.5	20:08:00	6.65	0	28.22	Waning Gibbous	6	6	65.2	Acropora	aspera	NA	20211014	pigmented	NA	20211114	19:35:00	19:57:00	20211026	October	17:51:00	126	104	NA
2021	Baa	1	Frame	DiveSite	0.4	19:52:00	6.65	0	28.15	Waning Gibbous	4	4	88.7	Acropora	plantaginea	A	20211102	pigmented	NA	20211102	18:52:00	20:00:00	20211123	November	17:50:00	130	62	NA
2021	Baa	1	Frame	DiveSite	0.4	19:52:00	6.65	0	28.15	Waning Gibbous	4	4	88.7	Acropora	plantaginea	B	20211102	pigmented	NA	20211102	18:52:00	20:00:00	20211123	November	17:50:00	130	62	NA
2021	Baa	1	Frame	DiveSite	0.4	19:52:00	12.26	0	28.15	Waning Gibbous	4	4	88.7	Acropora	plantaginea	C	20211102	pigmented	NA	20211102	18:52:00	20:00:00	20211123	November	17:50:00	130	62	NA
2021	Baa	1	Frame	DiveSite	0.4	19:52:00	12.26	0	28.15	Waning Gibbous	4	4	88.7	Acropora	plantaginea	A	20211102	pigmented	NA	20211102	18:52:00	20:00:00	20211123	November	17:50:00	130	62	NA
2021	Baa	1	Frame	DiveSite	0.4	19:52:00	12.26	0	28.15	Waning Gibbous	4	4	88.7	Acropora	plantaginea	B	20211102	pigmented	NA	20211102	18:52:00	20:00:00	20211123	November	17:50:00	130	62	NA
2021	Baa	1	Frame	DiveSite	0.4	19:52:00	12.26	0	28.15	Waning Gibbous	4	4	88.7	Acropora	plantaginea	C	20211102	pigmented	NA	20211102	18:52:00	20:00:00	20211123	November	17:50:00	130	62	NA
2022	NorthMale	1	Pyramid	DiveCentre	0.4	21:27:00	11.425	0	29.44	Waning Gibbous	6	6	74.6	Acropora	cytherea	F	20220323	pale	20220323	NA	20:30:00	21:29:00	20220323	March	18:16:00	193	134
2021	Baa	1	Frame	DiveSite	0.4	19:52:00	12.26	0	28.15	Waning Gibbous	4	4	88.7	Acropora	plantaginea	A	20211102	pigmented	NA	20211102	18:52:00	20:00:00	20211123	November	17:50:00	130	62	NA
2021	Baa	1	Frame	DiveSite	0.4	19:52:00	12.26	0	28.15	Waning Gibbous	4	4	88.7	Acropora	plantaginea	B	20211102	pigmented	NA	20211102	18:52:00	20:00:00	20211123	November	17:50:00	130	62	NA
2021	Baa	1	Frame	DiveSite	0.4	19:52:00	12.26	0	28.15	Waning Gibbous	4	4	88.7	Acropora	plantaginea	A	20211102	pigmented	NA	20211102	18:52:00	20:00:00	20211123	November	17:50:00	130	62	NA
2021	Baa	1	Frame	AlBarakat	0.5	20:29:00	12.26	0	28.15	Waning Gibbous	6	6	74.2	Acropora	humilis	A	20211121	pigmented	NA	20211121	20:12:00	20:36:00	20211125	November	17:51:00	165	141	NA
2021	Baa	1	Frame	AlBarakat	0.5	20:29:00	12.26	0	28.15	Waning Gibbous	6	6	74.2	Acropora	humilis	B	20211121	pigmented	NA	20211121	20:23:00	20:36:00	20211125	November	17:51:00	165	152	NA
2021	Baa	1	Frame	AlBarakat	0.5	20:29:00	5.38	0	28.15	Waning Gibbous	6	6	74.2	Acropora	humilis	C	20211121	pigmented	NA	20211121	20:23:00	20:36:00	20211125	November	17:51:00	165	152	NA
2021	Baa	1	Frame	AlBarakat	0.5	20:29:00	5.38	0	28.15	Waning Gibbous	6	6	74.2	Acropora	humilis	A	20211121	pigmented	NA	20211121	20:23:00	20:36:00	20211125	November	17:51:00	165	152	NA
2021	Baa	1	Frame	DiveSite	0.5	20:29:00	5.38	0	28.15	Waning Gibbous	6	6	74.2	Acropora	squarrosa	A	20211122	pigmented	NA	20211122	19:54:00	20:02:00	20211125	November	17:51:00	131	123	NA
2021	Baa	1	Frame	DiveSite	0.5	20:29:00	5.38	0	28.15	Waning Gibbous	6	6	74.2	Acropora	squarrosa	A	20211122	pigmented	NA	20211122	NA	NA	20211125	November	17:51:00	NA	NA	NA
2021	Baa	1	Frame	AlBarakat	0.6	22:21:00	5.38	0	28.31	Last Quarter	8	8	50	Acropora	tenuis	NA	20211122	pigmented	NA	20211122	NA	NA	20211127	November	17:51:00	NA	NA	NA
2022	NorthMale	1	Pyramid	DiveCentre	0.3	20:19:00	15.25	0	29.31	Waning Gibbous	4	4	91.3	Acropora	tenuis	B	20220321	pigmented	NA	20220321	18:00:00	18:32:00	20220321	March	18:16:00	16	-16
2022	NorthMale	1	Pyramid	DiveCentre	0.4	21:27:00	11.425	0	29.44	Waning Gibbous	6	6	74.6	Acropora	cytherea	G	20220323	pale	20220323	NA	20:30:00	21:29:00	20220323	March	18:16:00	193	134
2021	Baa	1	Frame	AlBarakat	0.6	22:21:00	5.38	0	28.31	Last Quarter	8	8	50	Acropora	tenuis	NA	20211122	pigmented	NA	20211122	NA	NA	20211127	November	17:51:00	NA	NA	NA
2021	Baa	1	Frame	AlBarakat	0.6	22:21:00	2.75	0	28.31	Last Quarter	8	8	50	Acropora	tenuis	NA	20211122	pigmented	NA	20211122	NA	NA	20211127	November	17:51:00	NA	NA	NA
2021	Baa	1	Frame	AlBarakat	0.6	22:21:00	2.75	0	28.31	Last Quarter	8	8	50	Acropora	tenuis	NA	20211122	pigmented	NA	20211122	NA	NA	20211127	November	17:51:00	NA	NA	NA
2022	Baa	1	Frame	Turtle	0.5	20:44:00	2.75	0	28.36	Last Quarter	7	7	50	Acropora	humilis	NA	20221005	pigmented	NA	20221105	20:20:00	20:47:00	20221017	October	17:53:00	174	147	NA
2022	Baa	1	Frame	CoralTrail	0.5	20:44:00	2.75	0	28.36	Last Quarter	7	7	50	Acropora	plantaginea	NA	20221005	pigmented	NA	20221105	19:45:00	20:15:00	20221017	October	17:53:00	142	112	NA
2022	Baa	1	Wild	CoralTrail	NA	NA	16.13	4.25	28.44	Waning Gibbous	2	2	NA	Acropora	globiceps	NA	20221005	pigmented	NA	20221105	NA	NA	20221012	October	NA	NA	NA	Placedincontrolenvironment
2022	Baa	1	Frame	Jetty	0.5	20:44:00	16.13	0	28.36	Last Quarter	7	7	50	Acropora	secale	NA	20221005	pigmented	NA	20221105	19:45:00	20:15:00	20221017	October	17:53:00	142	112	NA
2022	Baa	1	Frame	Jetty	0.5	20:44:00	18.88	0	28.36	Last Quarter	7	7	50	Acropora	secale	NA	20221005	pigmented	NA	20221105	19:45:00	20:15:00	20221017	October	17:53:00	142	112	NA
2022	Baa	1	Frame	CoralTrail	0.5	20:44:00	16.13	0	28.36	Last Quarter	7	7	50	Acropora	humilis	A	20221005	pigmented	NA	20221105	20:20:00	20:51:00	20221017	October	17:53:00	178	147	NA
2022	Baa	1	Frame	CoralTrail	0.5	20:44:00	16.13	0	28.36	Last Quarter	7	7	50	Acropora	humilis	B	20221005	pigmented	NA	20221105	20:20:00	20:51:00	20221017	October	17:53:00	178	147	NA
2022	NorthMale	1	Pyramid	DiveCentre	0.4	21:27:00	11.425	0	29.44	Waning Gibbous	6	6	74.6	Acropora	cytherea	H	20220323	pale	20220323	NA	20:30:00	21:29:00	20220323	March	18:16:00	193	134
2022	Baa	1	Frame	CoralTrail	0.5	20:44:00	16.13	0	28.36	Last Quarter	7	7	50	Acropora	humilis	NA	20221005	pigmented	NA	20221105	20:20:00	20:55:00	20221017	October	17:53:00	182	147	duetobadweatherothergametescouldnotbecollected(mediumondeep)
2022	Baa	1	Frame	Jetty	0.3	17:54:00	16.13	0	28.57	New Moon	15	15	0	Acropora	secale	NA	20221023	pigmented	NA	20221023	NA	NA	20221025	October	17:51:00	NA	NA	based on loss of gametes
2022	Baa	1	Frame	Jetty	0.3	17:24:00	11.15	0	28.51	Waxing Gibbous	29	-1	97.7	Acropora	tenuis	NA	20221107	pigmented	NA	20221107	17:11:00	18:07:00	20221107	November	17:49:00	18	-38	Splitspanwednextdaytooon22/11/08at17:18bundleand18:12spawn
2022	Baa	1	Frame	Jetty	0.3	17:50:00	11.15	0.034	28.59	Full Moon	0	0	100	Acropora	tenuis	A	20221107	pigmented	NA	20221108	17:11:00	18:12:00	20221108	November	17:49:00	23	-38	Smallinsidejettybackone
2022	Baa	1	Frame	Jetty	0.3	17:50:00	8	0.034	28.59	Full Moon	0	0	100	Acropora	tenuis	B	20221107	pigmented	NA	20221108	17:11:00	18:12:00	20221108	November	17:49:00	23	-38	Smallinsidejettybackone
2022	Baa	1	Frame	Jetty	0.3	17:50:00	10.25	0.034	28.59	Full Moon	0	0	100	Acropora	tenuis	A	20220911	white	20221023	20221108	17:18:00	18:12:00	20221108	November	17:49:00	23	-31	Spawnedagainon221109bundledat17:09spawnedat18:09
2022	Baa	1	Frame	DiveSite	0.3	17:50:00	10.25	0.034	28.59	Full Moon	0	0	100	Acropora	tenuis	A	20220727	white	20221018	20221107	17:23:00	18:16:00	20221108	November	17:49:00	27	-26	spawnedagainon221109,bundledat17:16spawnedat18:14
2022	Baa	1	Frame	Jetty	0.3	18:15:00	10.25	0	28.59	Waning Gibbous	1	1	99.7	Acropora	tenuis	NA	20221108	pigmented	NA	20221108	17:54:00	18:14:00	20221109	November	17:49:00	25	5	Insidejetty,mattnoticedbundlinglater
2022	NorthMale	1	Pyramid	DiveCentre	0.4	21:27:00	11.425	0	29.44	Waning Gibbous	6	6	74.6	Acropora	nasuta	A	20220317	pale	20220317	NA	20:30:00	21:38:00	20220323	March	18:16:00	202	134
2022	Baa	1	Frame	Jetty	0.3	18:15:00	10.25	0	28.59	Waning Gibbous	1	1	99.7	Acropora	tenuis	B	20220911	white	20221023	20221107	17:09:00	18:09:00	20221109	November	17:49:00	20	-40	NA
2022	Baa	1	Frame	Jetty	0.3	18:15:00	10.31	0	28.59	Waning Gibbous	1	1	99.7	Acropora	tenuis	C	20220911	white	20221023	20221107	17:09:00	18:09:00	20221109	November	17:49:00	20	-40	NA
2022	Baa	1	Frame	Jetty	0.3	18:15:00	10.31	0	28.59	Waning Gibbous	1	1	99.7	Acropora	tenuis	A	20220911	white	20221023	20221107	17:09:00	18:09:00	20221109	November	17:49:00	20	-40	spawnedagainon221110,bundled17:11andspawnedat18:12
2022	Baa	1	Frame	Jetty	0.3	18:15:00	10.31	0	28.59	Waning Gibbous	1	1	99.7	Acropora	tenuis	B	20220911	white	20221023	20221107	17:09:00	18:09:00	20221109	November	17:49:00	20	-40	spawnedagainon221110,bundled17:11andspawnedat18:13
2022	Baa	1	Frame	DiveSite	0.3	18:15:00	10.31	0	28.59	Waning Gibbous	1	1	99.7	Acropora	tenuis	A	20220727	white	20221018	20221107	17:23:00	18:09:00	20221109	November	17:49:00	20	-26	NA
2022	Baa	1	Frame	Albarakat	0.4	18:37:00	10.31	0.0275	28.42	Waning Gibbous	2	2	97.6	Acropora	plantaginea	NA	20220911	white	20221023	20221107	18:20:00	19:53:00	20221110	November	17:49:00	124	31	NA
2022	Baa	1	Frame	Albarakat	0.4	18:37:00	10.31	0.0275	28.42	Waning Gibbous	2	2	97.6	Acropora	tenuis	NA	20220911	white	20221023	20221107	17:11:00	18:12:00	20221110	November	17:49:00	23	-38	NA
2022	Baa	1	Frame	Jetty	0.4	18:37:00	5.94	0.0275	28.42	Waning Gibbous	2	2	97.6	Acropora	secale	NA	20220727	white	20221018	20221107	18:56:00	20:03:00	20221110	November	17:49:00	134	67	NA
2022	Baa	1	Frame	Jetty	0.4	18:37:00	5.94	0.0275	28.42	Waning Gibbous	2	2	97.6	Acropora	tenuis	A	20220727	white	20221018	20221105	17:13:00	18:10:00	20221110	November	17:49:00	21	-36	NA
2022	Baa	1	Frame	Jetty	0.4	18:37:00	5.94	0.0275	28.42	Waning Gibbous	2	2	97.6	Acropora	tenuis	B	20220727	white	20221018	20221105	17:13:00	18:10:00	20221110	November	17:49:00	21	-36	NA
2022	NorthMale	1	Pyramid	DiveCentre	0.4	21:27:00	11.425	0	29.44	Waning Gibbous	6	6	74.6	Acropora	millepora	A	20220323	pale	20220323	NA	20:30:00	20:53:00	20220323	March	18:16:00	157	134	measured 220514
2022	Baa	1	Frame	Jetty	0.4	18:37:00	5.94	0.0275	28.42	Waning Gibbous	2	2	97.6	Acropora	tenuis	C	20220727	white	20221018	20221105	17:13:00	18:10:00	20221110	November	17:49:00	21	-36	NA
2022	Baa	1	Frame	Jetty	0.4	18:37:00	5.94	0.0275	28.42	Waning Gibbous	2	2	97.6	Acropora	tenuis	NA	20220727	white	20221018	20221105	17:12:00	18:08:00	20221110	November	17:49:00	19	-37	NA
2022	Baa	1	Frame	Jetty	0.4	18:37:00	5.94	0.0275	28.42	Waning Gibbous	2	2	97.6	Acropora	tenuis	A	20220727	white	20221018	20221105	17:11:00	18:08:00	20221110	November	17:51:00	19	-40	NA
2022	Baa	1	Frame	Jetty	0.4	18:37:00	5.94	0.0275	28.42	Waning Gibbous	2	2	97.6	Acropora	tenuis	B	20220727	white	20221018	20221105	17:11:00	18:08:00	20221110	November	17:49:00	19	-38	NA
2022	Baa	1	Wild	Jetty	0.4	18:37:00	5.94	0.0275	28.42	Waning Gibbous	2	2	97.6	Acropora	humilis	NA	20221107	pigmented	NA	20221107	19:00:00	20:02:00	20221110	November	17:49:00	133	71	NA
2022	Baa	1	Frame	Jetty	0.4	18:37:00	5.94	0.0275	28.42	Waning Gibbous	2	2	97.6	Acropora	tenuis	NA	20220727	white	20221018	20221105	17:30:00	18:08:00	20221110	November	17:49:00	19	-19	NA
2022	Baa	1	Frame	Jetty	0.4	18:37:00	5.94	0.0275	28.42	Waning Gibbous	2	2	97.6	Acropora	retusa	NA	20221110	pigmented	NA	20221110	19:09:00	20:20:00	20221110	November	17:49:00	151	80	NA
2022	Baa	1	Frame	Jetty	0.4	18:37:00	5.94	0.0275	28.42	Waning Gibbous	2	2	97.6	Acropora	plantaginea	NA	20220911	White	20221023	20221107	18:19:00	19:55:00	20221110	November	17:49:00	126	30	NA
2022	Baa	1	Frame	Jetty	0.4	18:37:00	5.94	0.0275	28.42	Waning Gibbous	2	2	97.6	Acropora	humilis	NA	20220911	white	20221023	20221107	18:50:00	20:27:00	20221110	November	17:49:00	158	61	Gandmodex
2022	Baa	1	Frame	Jetty	0.4	18:37:00	5.94	0.0275	28.42	Waning Gibbous	2	2	97.6	Acropora	humilis	NA	20220911	white	20221023	20221107	18:50:00	20:28:00	20221110	November	17:49:00	159	61	Si
2022	NorthMale	1	Pyramid	DiveCentre	0.4	21:27:00	11.425	0	29.44	Waning Gibbous	6	6	74.6	Acropora	millepora	B	20220323	pale	20220323	NA	20:30:00	20:53:00	20220323	March	18:16:00	157	134
2022	Baa	1	Frame	Jetty	0.4	18:37:00	5.94	0.0275	28.42	Waning Gibbous	2	2	97.6	Acropora	plantaginea	A	20220727	white	20221018	20221105	18:19:00	20:01:00	20221110	November	17:49:00	132	30	NA
2022	Baa	1	Frame	Jetty	0.4	18:37:00	5.94	0.0275	28.42	Waning Gibbous	2	2	97.6	Acropora	plantaginea	B	20220727	white	20221018	20221105	18:19:00	20:01:00	20221110	November	17:49:00	132	30	NA
2022	Baa	1	Frame	Jetty	0.4	18:37:00	5.94	0.0275	28.42	Waning Gibbous	2	2	97.6	Acropora	secale	C	20220727	white	20221018	20221107	18:56:00	20:03:00	20221110	November	17:49:00	134	67	NA
2022	Baa	1	Frame	Jetty	0.4	18:37:00	5.94	0.0275	28.42	Waning Gibbous	2	2	97.6	Acropora	plantaginea	A	20220911	white	20221023	20221107	18:19:00	20:04:00	20221110	November	17:49:00	135	30	NA
2022	Baa	1	Frame	Jetty	0.4	18:37:00	5.94	0.0275	28.42	Waning Gibbous	2	2	97.6	Acropora	plantaginea	B	20220911	white	20221023	20221107	18:19:00	20:04:00	20221110	November	17:49:00	135	30	NA
2022	Baa	1	Frame	DiveSite	0.4	18:37:00	5.94	0.0275	28.42	Waning Gibbous	2	2	97.6	Acropora	secale	NA	20220918	white	20221023	20221105	18:56:00	20:04:00	20221110	November	17:49:00	135	67	NA
2022	Baa	1	Frame	DiveSite	0.4	18:37:00	5.94	0.0275	28.42	Waning Gibbous	2	2	97.6	Acropora	tenuis	A	20220727	white	20221018	20221105	17:33:00	18:10:00	20221110	November	17:49:00	21	-16	Splitspawnedon11/11/22at18:10
2022	Baa	1	Frame	DiveSite	0.4	18:37:00	5.94	0.0275	28.42	Waning Gibbous	2	2	97.6	Acropora	tenuis	B	20220727	white	20221018	20221105	17:33:00	18:10:00	20221110	November	17:49:00	21	-16	Splitspawnedon11/11/22at18:11
2022	Baa	1	Frame	DiveSite	0.4	18:37:00	5.94	0.0275	28.42	Waning Gibbous	2	2	97.6	Acropora	tenuis	C	20220727	white	20221018	20221105	17:33:00	18:10:00	20221110	November	17:49:00	21	-16	Splitspawnedon11/11/22at18:12
2022	Baa	1	Frame	DiveSite	0.4	18:37:00	5.94	0.0275	28.42	Waning Gibbous	2	2	97.6	Acropora	tenuis	D	20220727	white	20221018	20221105	17:33:00	18:10:00	20221110	November	17:49:00	21	-16	Splitspawnedon11/11/22at18:13
2022	NorthMale	1	Pyramid	DiveCentre	0.4	21:27:00	11.425	0	29.44	Waning Gibbous	6	6	74.6	Acropora	tenuis	A	20220323	pigmented	NA	20220323	18:00:00	18:38:00	20220323	March	18:16:00	22	-16
2022	Baa	1	Frame	DiveSite	0.4	18:37:00	5.94	0.0275	28.42	Waning Gibbous	2	2	97.6	Acropora	tenuis	E	20220727	white	20221018	20221105	17:33:00	18:10:00	20221110	November	17:49:00	21	-16	Splitspawnedon11/11/22at18:14
2022	Baa	1	Frame	DiveSite	0.4	18:37:00	5.94	0.0275	28.42	Waning Gibbous	2	2	97.6	Acropora	tenuis	F	20220727	white	20221018	20221105	17:33:00	18:10:00	20221110	November	17:49:00	21	-16	Splitspawnedon11/11/22at18:15
2022	Baa	1	Frame	DiveSite	0.4	18:37:00	5.94	0.0275	28.42	Waning Gibbous	2	2	97.6	Acropora	tenuis	G	20220727	white	20221018	20221105	17:33:00	18:10:00	20221110	November	17:49:00	21	-16	Splitspawnedon11/11/22at18:16
2022	Baa	1	Frame	DiveSite	0.4	18:37:00	5.94	0.0275	28.42	Waning Gibbous	2	2	97.6	Acropora	tenuis	H	20220727	white	20221018	20221105	17:33:00	18:10:00	20221110	November	17:49:00	21	-16	Splitspawnedon11/11/22at18:17
2022	Baa	1	Frame	DiveSite	0.4	18:37:00	5.94	0.0275	28.42	Waning Gibbous	2	2	97.6	Acropora	tenuis	A	20220727	white	20221018	20221105	17:33:00	18:10:00	20221110	November	17:49:00	21	-16	Splitspawnedon11/11/22at18:18
2022	Baa	1	Frame	DiveSite	0.4	18:37:00	5.94	0.0275	28.42	Waning Gibbous	2	2	97.6	Acropora	tenuis	B	20220727	white	20221018	20221105	17:33:00	18:10:00	20221110	November	17:49:00	21	-16	Splitspawnedon11/11/22at18:19
2022	Baa	1	Frame	DiveSite	0.4	18:37:00	5.94	0.0275	28.42	Waning Gibbous	2	2	97.6	Acropora	plantaginea	NA	20220911	white	20221023	20221107	18:33:00	19:56:00	20221110	November	17:49:00	127	44	NA
2022	Baa	1	Frame	DiveSite	0.4	18:37:00	5.94	0.0275	28.42	Waning Gibbous	2	2	97.6	Acropora	plantaginea	NA	20220911	white	20221023	20221107	18:33:00	19:56:00	20221110	November	17:49:00	127	44	NA
2022	Baa	1	Frame	DiveSite	0.4	18:37:00	5.94	0.0275	28.42	Waning Gibbous	2	2	97.6	Acropora	humilis	NA	20220705	white	20221018	20221105	18:33:00	20:22:00	20221110	November	17:49:00	153	44	NA
2022	Baa	1	Frame	Jetty	0.4	18:37:00	5.94	0.0275	28.42	Waning Gibbous	2	2	97.6	Acropora	secale	NA	20220727	white	20221018	20221105	18:50:00	20:04:00	20221110	November	17:49:00	135	61	NA
2022	NorthMale	1	Pyramid	DiveCentre	0.4	18:29:00	7.5875	0	30	Full Moon	0	0	100	Acropora	tenuis	NA	20220416	pigmented	NA	20220416	18:18:00	18:31:00	20220416	April	18:16:00	19	6
2022	Baa	1	Frame	DiveSite	0.4	18:37:00	5.94	0.0275	28.42	Waning Gibbous	2	2	97.6	Acropora	secale	NA	20220727	white	20221018	20221105	19:00:00	19:59:00	20221110	November	17:49:00	130	71	NA
2022	Baa	1	Wild	Jetty	0.4	18:37:00	5.94	0.0275	28.42	Waning Gibbous	2	2	97.6	Acropora	humilis	NA	20220911	white	20221023	20221107	18:40:00	20:21:00	20221110	November	17:49:00	152	51	NA
2022	Baa	1	Frame	DiveSite	0.4	18:37:00	5.94	0.0275	28.42	Waning Gibbous	2	2	97.6	Acropora	tenuis	A	20220727	white	20221018	20221105	17:33:00	18:08:00	20221110	November	17:49:00	19	-16	NA
2022	Baa	1	Frame	DiveSite	0.4	18:37:00	5.94	0.0275	28.42	Waning Gibbous	2	2	97.6	Acropora	tenuis	B	20220727	white	20221018	20221105	17:33:00	18:08:00	20221110	November	17:49:00	19	-16	NA
2022	Baa	1	Frame	DiveSite	0.4	18:37:00	5.94	0.0275	28.42	Waning Gibbous	2	2	97.6	Acropora	tenuis	NA	20220727	white	20221018	20221105	17:33:00	18:08:00	20221110	November	17:49:00	19	-16	NA
2022	Baa	1	Frame	DiveSite	0.4	18:37:00	5.94	0.0275	28.42	Waning Gibbous	2	2	97.6	Acropora	plantaginea	A	20220911	white	20221023	20221107	19:19:00	20:55:00	20221110	November	17:49:00	186	90	NA
2022	Baa	1	Frame	DiveSite	0.4	18:37:00	5.94	0.0275	28.42	Waning Gibbous	2	2	97.6	Acropora	plantaginea	B	20220911	white	20221023	20221107	19:19:00	19:55:00	20221110	November	17:49:00	186	78	NA
2022	Baa	1	Frame	DiveSite	0.4	18:37:00	5.94	0.0275	28.42	Waning Gibbous	2	2	97.6	Acropora	plantaginea	NA	20220911	white	20221023	20221107	19:19:00	19:55:00	20221110	November	17:49:00	186	78	NA
2022	Baa	1	Frame	DiveSite	0.4	18:37:00	5.94	0.0275	28.42	Waning Gibbous	2	2	97.6	Acropora	humilis	NA	20220727	white	20221018	20221105	18:50:00	20:27:00	20221110	November	17:49:00	158	61	NA
2022	NorthMale	1	Pyramid	DiveCentre	0.4	18:29:00	7.5875	0	30	Full Moon	0	0	100	Acropora	tenuis	NA	20220416	pigmented	NA	20220416	18:18:00	18:31:00	20220416	April	18:12:00	19	6
2022	Baa	1	Frame	AlBarakat	0.4	18:59:00	7.15	0.015	28.52	Waning Gibbous	3	3	93.7	Acropora	secale	A	20220727	white	20221018	20221105	18:26:00	19:59:00	20221111	November	17:49:00	130	37	NA
2022	Baa	1	Frame	AlBarakat	0.4	18:59:00	7.15	0.015	28.52	Waning Gibbous	3	3	93.7	Acropora	secale	B	20220727	white	20221018	20221105	18:26:00	19:59:00	20221111	November	17:49:00	130	37	NA
2022	Baa	1	Frame	AlBarakat	0.4	18:59:00	7.15	0.015	28.52	Waning Gibbous	3	3	93.7	Acropora	secale	C	20220727	white	20221018	20221105	18:26:00	19:59:00	20221111	November	17:49:00	130	37	NA
2022	Baa	1	Frame	AlBarakat	0.4	18:59:00	7.15	0.015	28.52	Waning Gibbous	3	3	93.7	Acropora	plantaginea	A	20220727	white	20221018	20221105	18:26:00	19:51:00	20221111	November	17:49:00	122	37	NA
2022	Baa	1	Frame	AlBarakat	0.4	18:59:00	7.15	0.015	28.52	Waning Gibbous	3	3	93.7	Acropora	plantaginea	B	20220727	white	20221018	20221105	18:26:00	19:51:00	20221111	November	17:49:00	122	37	NA
2022	Baa	1	Frame	Jetty	0.4	18:59:00	7.15	0.015	28.52	Waning Gibbous	3	3	93.7	Acropora	plantaginea	A	20220727	white	20221018	20221105	18:26:00	19:53:00	20221111	November	17:49:00	124	37	NA
2022	Baa	1	Frame	Jetty	0.4	18:59:00	7.15	0.015	28.52	Waning Gibbous	3	3	93.7	Acropora	plantaginea	B	20220727	white	20221018	20221105	18:26:00	19:53:00	20221111	November	17:49:00	124	37	NA
2022	Baa	1	Frame	Jetty	0.4	18:59:00	7.15	0.015	28.52	Waning Gibbous	3	3	93.7	Acropora	plantaginea	NA	20220727	white	20221018	20221105	18:26:00	19:53:00	20221111	November	17:49:00	124	37	NA
2022	Baa	1	Frame	Jetty	0.4	18:59:00	7.15	0.015	28.52	Waning Gibbous	3	3	93.7	Acropora	plantaginea	A	20220727	white	20221018	20221105	18:26:00	19:53:00	20221111	November	17:49:00	124	37	NA
2022	NorthMale	1	Pyramid	DiveCentre	0.4	18:59:00	9.5625	0	30	Waning Gibbous	1	1	99.9	Acropora	tenuis	NA	20220417	pigmented	NA	20220417	18:22:00	18:31:00	20220417	April	18:12:00	19	10	bundling first noticed
2022	Baa	1	Frame	Jetty	0.4	18:59:00	7.15	0.015	28.52	Waning Gibbous	3	3	93.7	Acropora	plantaginea	B	20220727	white	20221018	20221105	18:26:00	19:53:00	20221111	November	17:49:00	124	37	NA
2022	Baa	1	Frame	Jetty	0.4	18:59:00	7.15	0.015	28.52	Waning Gibbous	3	3	93.7	Acropora	plantaginea	A	20220727	white	20221018	20221105	18:26:00	19:53:00	20221111	November	17:49:00	124	37	NA
2022	Baa	1	Frame	Jetty	0.4	18:59:00	7.15	0.015	28.52	Waning Gibbous	3	3	93.7	Acropora	plantaginea	B	20220727	white	20221018	20221105	18:26:00	19:53:00	20221111	November	17:49:00	124	37	NA
2022	Baa	1	Frame	Jetty	0.4	18:59:00	7.15	0.015	28.52	Waning Gibbous	3	3	93.7	Acropora	plantaginea	C	20220727	white	20221018	20221105	18:26:00	19:53:00	20221111	November	17:49:00	124	37	NA
2022	Baa	1	Frame	Jetty	0.4	18:59:00	7.15	0.015	28.52	Waning Gibbous	3	3	93.7	Acropora	secale	NA	20220727	white	20221018	20221105	18:16:00	19:59:00	20221111	November	17:49:00	130	27	NA
2022	Baa	1	Frame	Jetty	0.4	18:59:00	7.15	0.015	28.52	Waning Gibbous	3	3	93.7	Acropora	plantaginea	A	20220727	white	20221018	20221105	18:30:00	20:00:00	20221111	November	17:49:00	131	41	NA
2022	Baa	1	Frame	Jetty	0.4	18:59:00	7.15	0.015	28.52	Waning Gibbous	3	3	93.7	Acropora	humilis	B	20220911	white	20221023	20221107	18:30:00	20:17:00	20221111	November	17:49:00	148	41	NA
2022	Baa	1	Frame	Jetty	0.4	18:59:00	7.15	0.015	28.52	Waning Gibbous	3	3	93.7	Acropora	secale	A	20220727	white	20221018	20221105	18:26:00	19:59:00	20221111	November	17:49:00	130	37	NA
2022	Baa	1	Frame	Jetty	0.4	18:59:00	7.15	0.015	28.52	Waning Gibbous	3	3	93.7	Acropora	humilis	B	20220911	white	20221023	20221107	18:30:00	20:17:00	20221111	November	17:49:00	148	41	NA
2022	Baa	1	Frame	Jetty	0.4	18:59:00	7.15	0.015	28.52	Waning Gibbous	3	3	93.7	Acropora	humilis	C	20220911	white	20221023	20221107	18:30:00	20:17:00	20221111	November	17:49:00	148	41	NA
2022	NorthMale	1	Pyramid	DiveCentre	0.4	18:59:00	9.5625	0	30	Waning Gibbous	1	1	99.9	Acropora	tenuis	NA	20220417	pigmented	NA	20220417	18:22:00	18:31:00	20220417	April	18:12:00	19	10
2022	Baa	1	Frame	Jetty	0.4	18:59:00	7.15	0.015	28.52	Waning Gibbous	3	3	93.7	Acropora	humilis	A	20220911	white	20221023	20221107	18:30:00	20:17:00	20221111	November	17:49:00	148	41	NA
2022	Baa	1	Frame	Jetty	0.4	18:59:00	7.15	0.015	28.52	Waning Gibbous	3	3	93.7	Acropora	plantaginea	B	20220727	white	20221018	20221105	18:30:00	20:07:00	20221111	November	17:49:00	138	41	NA
2022	Baa	1	Frame	Jetty	0.4	18:59:00	7.15	0.015	28.52	Waning Gibbous	3	3	93.7	Acropora	plantaginea	C	20220727	white	20221018	20221105	18:30:00	20:07:00	20221111	November	17:49:00	138	41	NA
2022	Baa	1	Frame	Jetty	0.4	18:59:00	7.15	0.015	28.52	Waning Gibbous	3	3	93.7	Acropora	plantaginea	NA	20220727	white	20221018	20221105	18:30:00	19:53:00	20221111	November	17:49:00	124	41	NA
2022	Baa	1	Frame	Jetty	0.4	18:59:00	7.15	0.015	28.52	Waning Gibbous	3	3	93.7	Acropora	humilis	A	20220911	white	20221023	20221107	18:30:00	20:27:00	20221111	November	17:49:00	158	41	NA
2022	Baa	1	Frame	Jetty	0.4	18:59:00	7.15	0.015	28.52	Waning Gibbous	3	3	93.7	Acropora	humilis	B	20220911	white	20221023	20221107	18:30:00	20:21:00	20221111	November	17:49:00	152	41	NA
2022	Baa	1	Frame	Jetty	0.4	18:59:00	7.15	0.015	28.52	Waning Gibbous	3	3	93.7	Acropora	plantaginea	NA	20220727	white	20221018	20221105	18:16:00	20:03:00	20221111	November	17:49:00	134	27	NA
2022	Baa	1	Frame	Jetty	0.4	18:59:00	7.15	0.015	28.52	Waning Gibbous	3	3	93.7	Acropora	humilis	A	20220911	white	20221023	20221107	18:30:00	20:27:00	20221111	November	17:49:00	158	41	Hum1/2dead
2022	Baa	1	Frame	Jetty	0.4	18:59:00	7.15	0.015	28.52	Waning Gibbous	3	3	93.7	Acropora	humilis	B	20220911	white	20221023	20221107	18:30:00	20:27:00	20221111	November	17:49:00	158	41	NA
2022	Baa	1	Frame	Jetty	0.4	18:59:00	7.15	0.015	28.52	Waning Gibbous	3	3	93.7	Acropora	squarrosa	NA	20220716	white	20221023	20221105	18:26:00	20:01:00	20221111	November	17:49:00	132	37	NA
2022	NorthMale	1	Pyramid	DiveCentre	0.3	20:19:00	15.25	0	29.31	Waning Gibbous	4	4	91.3	Acropora	tenuis	C	20220321	pigmented	NA	20220321	18:00:00	18:32:00	20220321	March	18:16:00	16	-16
2022	NorthMale	1	Pyramid	DiveCentre	0.4	18:59:00	9.5625	0	30	Waning Gibbous	1	1	99.9	Acropora	tenuis	NA	20220417	pigmented	NA	20220417	18:22:00	18:31:00	20220417	April	18:12:00	19	10
2022	Baa	1	Frame	Jetty	0.4	18:59:00	7.15	0.015	28.52	Waning Gibbous	3	3	93.7	Acropora	plantaginea	A	20220727	white	20221018	20221105	18:27:00	20:02:00	20221111	November	17:49:00	133	38	NA
2022	Baa	1	Frame	Jetty	0.4	18:59:00	7.15	0.015	28.52	Waning Gibbous	3	3	93.7	Acropora	plantaginea	B	20220727	white	20221018	20221105	18:27:00	20:03:00	20221111	November	17:49:00	134	38	NA
2022	Baa	1	Frame	Jetty	0.4	18:59:00	7.15	0.015	28.52	Waning Gibbous	3	3	93.7	Acropora	plantaginea	NA	20220727	white	20221018	20221105	18:27:00	20:05:00	20221111	November	17:49:00	136	38	NA
2022	Baa	1	Frame	Jetty	0.4	18:59:00	7.15	0.015	28.52	Waning Gibbous	3	3	93.7	Acropora	plantaginea	A	20220727	white	20221018	20221105	18:26:00	20:07:00	20221111	November	17:49:00	138	37	NA
2022	Baa	1	Frame	Jetty	0.4	18:59:00	7.15	0.015	28.52	Waning Gibbous	3	3	93.7	Acropora	plantaginea	B	20220727	white	20221018	20221105	18:26:00	20:07:00	20221111	November	17:49:00	138	37	NA
2022	Baa	1	Frame	Jetty	0.4	18:59:00	7.15	0.015	28.52	Waning Gibbous	3	3	93.7	Acropora	plantaginea	C	20220727	white	20221018	20221105	18:26:00	20:07:00	20221111	November	17:49:00	138	37	NA
2022	Baa	1	Wild	DiveSite	0.4	18:59:00	7.15	0.015	28.52	Waning Gibbous	3	3	93.7	Acropora	secale	NA	20220727	white	20221018	20221105	18:21:00	19:59:00	20221111	November	17:49:00	130	32	Largerone
2022	Baa	1	Frame	DiveSite	0.4	18:59:00	7.15	0.015	28.52	Waning Gibbous	3	3	93.7	Acropora	plantaginea	NA	20220727	white	20221018	20221105	18:14:00	20:03:00	20221111	November	17:49:00	134	25	NA
2022	Baa	1	Frame	DiveSite	0.4	18:59:00	7.15	0.015	28.52	Waning Gibbous	3	3	93.7	Acropora	plantaginea	NA	20220727	white	20221018	20221105	18:14:00	20:03:00	20221111	November	17:49:00	134	25	NA
2022	Baa	1	Frame	DiveSite	0.4	18:59:00	7.15	0.015	28.52	Waning Gibbous	3	3	93.7	Acropora	secale	A	20220727	white	20221018	20221105	18:14:00	20:01:00	20221111	November	17:49:00	132	25	NA
2022	NorthMale	1	Pyramid	DiveCentre	0.4	18:59:00	9.5625	0	30	Waning Gibbous	1	1	99.9	Acropora	tenuis	NA	20220417	pigmented	NA	20220417	18:22:00	18:31:00	20220417	April	18:12:00	19	10
2022	Baa	1	Frame	DiveSite	0.4	18:59:00	7.15	0.015	28.52	Waning Gibbous	3	3	93.7	Acropora	secale	B	20220727	white	20221018	20221105	18:14:00	20:01:00	20221111	November	17:49:00	132	25	NA
2022	Baa	1	Frame	DiveSite	0.4	18:59:00	7.15	0.015	28.52	Waning Gibbous	3	3	93.7	Acropora	secale	NA	20220727	white	20221018	20221105	18:14:00	19:56:00	20221111	November	17:49:00	127	25	NA
2022	Baa	1	Frame	DiveSite	0.4	18:59:00	7.15	0.015	28.52	Waning Gibbous	3	3	93.7	Acropora	plantaginea	NA	20220727	white	20221018	20221105	18:14:00	20:01:00	20221111	November	17:49:00	132	25	NA
2022	Baa	1	Frame	DiveSite	0.4	18:59:00	7.15	0.015	28.52	Waning Gibbous	3	3	93.7	Acropora	plantaginea	NA	20220727	white	20221018	20221105	18:14:00	19:58:00	20221111	November	17:49:00	129	25	NA
2022	Baa	1	Frame	DiveSite	0.4	18:59:00	7.15	0.015	28.52	Waning Gibbous	3	3	93.7	Acropora	plantaginea	A	20220727	white	20221018	20221105	18:21:00	19:56:00	20221111	November	17:49:00	127	32	NA
2022	Baa	1	Frame	DiveSite	0.4	18:59:00	7.15	0.015	28.52	Waning Gibbous	3	3	93.7	Acropora	plantaginea	B	20220727	white	20221018	20221105	18:21:00	19:56:00	20221111	November	17:49:00	127	32	NA
2022	Baa	1	Frame	DiveSite	0.4	18:59:00	7.15	0.015	28.52	Waning Gibbous	3	3	93.7	Acropora	plantaginea	C	20220727	white	20221018	20221105	18:21:00	19:56:00	20221111	November	17:49:00	127	32	NA
2022	Baa	1	Frame	DiveSite	0.4	18:59:00	7.15	0.015	28.52	Waning Gibbous	3	3	93.7	Acropora	plantaginea	D	20220727	white	20221018	20221105	18:21:00	19:56:00	20221111	November	17:49:00	127	32	NA
2022	Baa	1	Frame	DiveSite	0.4	18:59:00	7.15	0.015	28.52	Waning Gibbous	3	3	93.7	Acropora	plantaginea	E	20220727	white	20221018	20221105	18:21:00	19:56:00	20221111	November	17:49:00	127	32	NA
2022	NorthMale	1	Pyramid	DiveCentre	0.4	18:59:00	9.5625	0	30	Waning Gibbous	1	1	99.9	Acropora	valida	NA	20220417	pigmented	NA	20220417	18:22:00	18:30:00	20220417	April	18:12:00	18	10
2022	Baa	1	Frame	DiveSite	0.4	18:59:00	7.15	0.015	28.52	Waning Gibbous	3	3	93.7	Acropora	tenuis	A	20220727	white	20221018	20221105	17:09:00	18:07:00	20221111	November	17:49:00	18	-40	NA
2022	Baa	1	Frame	DiveSite	0.4	18:59:00	7.15	0.015	28.52	Waning Gibbous	3	3	93.7	Acropora	tenuis	B	20220727	white	20221018	20221105	17:09:00	18:07:00	20221111	November	17:49:00	18	-40	NA
2022	Baa	1	Frame	DiveSite	0.4	18:59:00	7.15	0.015	28.52	Waning Gibbous	3	3	93.7	Acropora	plantaginea	A	20220911	white	20221023	20221107	18:16:00	19:56:00	20221111	November	17:49:00	127	27	NA
2022	Baa	1	Frame	DiveSite	0.4	18:59:00	7.15	0.015	28.52	Waning Gibbous	3	3	93.7	Acropora	plantaginea	B	20220911	white	20221023	20221107	18:16:00	19:56:00	20221111	November	17:49:00	127	27	NA
2022	Baa	1	Frame	DiveSite	0.4	18:59:00	7.15	0.015	28.52	Waning Gibbous	3	3	93.7	Acropora	plantaginea	C	20220911	white	20221023	20221107	18:16:00	19:56:00	20221111	November	17:49:00	127	27	NA
2022	Baa	1	Frame	DiveSite	0.4	18:59:00	7.15	0.015	28.52	Waning Gibbous	3	3	93.7	Acropora	plantaginea	A	20220911	white	20221023	20221107	18:16:00	19:56:00	20221111	November	17:49:00	127	27	NA
2022	Baa	1	Frame	DiveSite	0.4	18:59:00	7.15	0.015	28.52	Waning Gibbous	3	3	93.7	Acropora	plantaginea	B	20220911	white	20221023	20221107	18:16:00	19:56:00	20221111	November	17:49:00	127	27	NA
2022	Baa	1	Frame	DiveSite	0.4	18:59:00	7.15	0.015	28.52	Waning Gibbous	3	3	93.7	Acropora	secale	C	20220911	white	20221023	20221107	18:17:00	20:06:00	20221111	November	17:49:00	137	28	NA
2022	Baa	1	Wild	DiveSite	0.4	18:59:00	7.15	0.015	28.52	Waning Gibbous	3	3	93.7	Acropora	secale	NA	20220911	white	20221023	20221107	18:17:00	20:06:00	20221111	November	17:49:00	137	28	NA
2022	Baa	1	Frame	DiveSite	0.4	18:59:00	7.15	0.015	28.52	Waning Gibbous	3	3	93.7	Acropora	plantaginea	A	20220911	white	20221023	20221107	18:17:00	19:22:00	20221111	November	17:49:00	93	28	NA
2022	NorthMale	1	Pyramid	DiveCentre	0.4	18:59:00	9.5625	0	30	Waning Gibbous	1	1	99.9	Acropora	samoensis	NA	20220417	pigmented	NA	20220417	18:57:00	19:59:00	20220417	April	18:12:00	107	45	measured 220514
2022	Baa	1	Frame	DiveSite	0.4	18:59:00	7.15	0.015	28.52	Waning Gibbous	3	3	93.7	Acropora	plantaginea	B	20220911	white	20221023	20221107	18:17:00	19:22:00	20221111	November	17:49:00	93	28	NA
2022	Baa	1	Frame	DiveSite	0.4	18:59:00	7.15	0.015	28.52	Waning Gibbous	3	3	93.7	Acropora	humilis	NA	20220911	white	20221023	20221107	18:30:00	20:30:00	20221111	November	17:49:00	161	41	NA
2022	Baa	1	Wild	DiveSite	0.4	18:59:00	7.15	0.015	28.52	Waning Gibbous	3	3	93.7	Acropora	humilis	NA	20220911	white	20221023	20221107	18:37:00	20:36:00	20221111	November	17:49:00	167	48	NA
2022	Baa	1	Frame	DiveSite	0.4	18:59:00	7.15	0.015	28.52	Waning Gibbous	3	3	93.7	Acropora	secale	A	20220911	white	20221023	20221107	18:21:00	20:00:00	20221111	November	17:49:00	131	32	NA
2022	Baa	1	Frame	DiveSite	0.4	18:59:00	7.15	0.015	28.52	Waning Gibbous	3	3	93.7	Acropora	secale	B	20220911	white	20221023	20221107	18:21:00	20:00:00	20221111	November	17:49:00	131	32	NA
2022	Baa	1	Frame	DiveSite	0.4	18:59:00	7.15	0.015	28.52	Waning Gibbous	3	3	93.7	Acropora	secale	C	20220911	white	20221023	20221107	18:21:00	20:00:00	20221111	November	17:49:00	131	32	NA
2022	Baa	1	Frame	DiveSite	0.4	18:59:00	7.15	0.015	28.52	Waning Gibbous	3	3	93.7	Acropora	plantaginea	D	20220911	white	20221023	20221107	18:21:00	19:21:00	20221111	November	17:49:00	92	32	NA
2022	Baa	1	Frame	DiveSite	0.4	18:59:00	7.15	0.015	28.52	Waning Gibbous	3	3	93.7	Acropora	plantaginea	E	20220911	white	20221023	20221107	18:21:00	19:21:00	20221111	November	17:49:00	92	32	NA
2022	Baa	1	Frame	DiveSite	0.4	18:59:00	7.15	0.015	28.52	Waning Gibbous	3	3	93.7	Acropora	plantaginea	F	20220911	white	20221023	20221107	18:21:00	19:55:00	20221111	November	17:49:00	126	32	NA
2022	NorthMale	1	Pyramid	DiveCentre	0.4	18:59:00	9.5625	0	30	Waning Gibbous	1	1	99.9	Acropora	gemmifera	NA	20220417	pigmented	NA	20220417	18:42:00	20:38:00	20220417	April	18:12:00	146	30	measured 220514
2022	Baa	1	Frame	DiveSite	0.4	18:59:00	7.15	0.015	28.52	Waning Gibbous	3	3	93.7	Acropora	humilis	G	20220911	white	20221023	20221107	18:30:00	20:25:00	20221111	November	17:49:00	156	41	NA
2022	Baa	1	Frame	DiveSite	0.4	18:59:00	7.15	0.015	28.52	Waning Gibbous	3	3	93.7	Acropora	humilis	H	20220911	white	20221023	20221107	18:30:00	20:25:00	20221111	November	17:49:00	156	41	NA
2022	Baa	1	Frame	DiveSite	0.4	18:59:00	7.15	0.015	28.52	Waning Gibbous	3	3	93.7	Acropora	humilis	I	20220911	white	20221023	20221107	18:30:00	20:25:00	20221111	November	17:49:00	156	41	NA
2022	Baa	1	Frame	DiveSite	0.4	18:59:00	7.15	0.015	28.52	Waning Gibbous	3	3	93.7	Acropora	secale	A	20220911	white	20221023	20221107	18:21:00	20:00:00	20221111	November	17:49:00	131	32	NA
2022	Baa	1	Frame	DiveSite	0.4	18:59:00	7.15	0.015	28.52	Waning Gibbous	3	3	93.7	Acropora	secale	B	20220911	white	20221023	20221107	18:21:00	20:00:00	20221111	November	17:49:00	131	32	NA
2022	Baa	1	Frame	DiveSite	0.4	18:59:00	7.15	0.015	28.52	Waning Gibbous	3	3	93.7	Acropora	plantaginea	C	20220911	white	20221023	20221107	18:21:00	19:55:00	20221111	November	17:49:00	126	32	NA
2022	Baa	1	Frame	DiveSite	0.4	18:59:00	7.15	0.015	28.52	Waning Gibbous	3	3	93.7	Acropora	plantaginea	D	20220911	white	20221023	20221107	18:21:00	19:55:00	20221111	November	17:49:00	126	32	NA
2022	Baa	1	Frame	DiveSite	0.4	18:59:00	7.15	0.015	28.52	Waning Gibbous	3	3	93.7	Acropora	plantaginea	E	20220911	white	20221023	20221107	18:21:00	19:55:00	20221111	November	17:49:00	126	32	NA
2022	Baa	1	Frame	DiveSite	0.4	18:59:00	7.15	0.015	28.52	Waning Gibbous	3	3	93.7	Acropora	plantaginea	F	20220911	white	20221023	20221107	18:21:00	19:55:00	20221111	November	17:49:00	126	32	NA
2022	Baa	1	Frame	DiveSite	0.4	18:59:00	7.15	0.015	28.52	Waning Gibbous	3	3	93.7	Acropora	humilis	G	20220911	white	20221023	20221107	18:30:00	20:30:00	20221111	November	17:49:00	161	41	NA
2022	NorthMale	1	Pyramid	DiveCentre	0.4	18:59:00	9.5625	0	30	Waning Gibbous	1	1	99.9	Acropora	latistella	NA	20220417	pigmented	NA	20220417	19:44:00	20:35:00	20220417	April	18:12:00	143	92	measured 220514
2022	Baa	1	Frame	DiveSite	0.4	18:59:00	7.15	0.015	28.52	Waning Gibbous	3	3	93.7	Acropora	tenuis	H	20220727	white	20221018	20221105	17:09:00	18:07:00	20221111	November	17:49:00	18	-40	NA
2022	Baa	1	Frame	DiveSite	0.4	18:59:00	7.15	0.015	28.52	Waning Gibbous	3	3	93.7	Acropora	plantaginea	A	20220911	white	20221023	20221107	18:21:00	19:51:00	20221111	November	17:49:00	122	32	NA
2022	Baa	1	Frame	DiveSite	0.4	18:59:00	7.15	0.015	28.52	Waning Gibbous	3	3	93.7	Acropora	plantaginea	B	20220911	white	20221023	20221107	18:21:00	19:51:00	20221111	November	17:49:00	122	32	NA
2022	Baa	1	Frame	DiveSite	0.4	18:59:00	7.15	0.015	28.52	Waning Gibbous	3	3	93.7	Acropora	secale	A	20220911	white	20221023	20221107	18:21:00	19:55:00	20221111	November	17:49:00	126	32	NA
2022	Baa	1	Frame	DiveSite	0.4	18:59:00	7.15	0.015	28.52	Waning Gibbous	3	3	93.7	Acropora	plantaginea	B	20220911	white	20221023	20221107	18:21:00	19:55:00	20221111	November	17:49:00	126	32	NA
2022	Baa	1	Frame	DiveSite	0.4	18:59:00	7.15	0.015	28.52	Waning Gibbous	3	3	93.7	Acropora	plantaginea	C	20220911	white	20221023	20221107	18:21:00	19:55:00	20221111	November	17:49:00	126	32	NA
2022	Baa	1	Frame	DiveSite	0.4	18:59:00	7.15	0.015	28.52	Waning Gibbous	3	3	93.7	Acropora	plantaginea	D	20220911	white	20221023	20221107	18:21:00	19:55:00	20221111	November	17:49:00	126	32	NA
2022	Baa	1	Frame	DiveSite	0.4	18:59:00	7.15	0.015	28.52	Waning Gibbous	3	3	93.7	Acropora	plantaginea	E	20220911	white	20221023	20221107	18:21:00	19:55:00	20221111	November	17:49:00	126	32	NA
2022	Baa	1	Frame	DiveSite	0.4	18:59:00	7.15	0.015	28.52	Waning Gibbous	3	3	93.7	Acropora	humilis	F	20220911	white	20221023	20221107	18:30:00	20:30:00	20221111	November	17:49:00	161	41	NA
2022	Baa	1	Frame	DiveSite	0.4	18:59:00	7.15	0.015	28.52	Waning Gibbous	3	3	93.7	Acropora	plantaginea	NA	20220911	white	20221023	20221107	18:21:00	19:51:00	20221111	November	17:49:00	122	32	NA
2022	NorthMale	1	Pyramid	DiveCentre	0.4	18:59:00	9.5625	0	30	Waning Gibbous	1	1	99.9	Acropora	cytherea	NA	20220329	pigmented	NA	20220329	19:28:00	21:13:00	20220417	April	18:12:00	181	76	pale / under stress for 2 weeks prior to spawning; measured 220514
2022	Baa	1	Frame	CoralTrail	0.4	19:20:00	12.68	0.038	28.56	Waning Gibbous	4	4	88.1	Acropora	tenuis	NA	20220716	white	20221018	20221105	NA	NA	20221112	November	17:49:00	NA	NA	gametes on 20221111 gone on 12th
2022	Baa	1	Frame	CoralTrail	0.4	19:20:00	12.68	0.038	28.56	Waning Gibbous	4	4	88.1	Acropora	tenuis	NA	20220716	white	20221018	20221105	NA	NA	20221112	November	17:49:00	NA	NA	gametes on 20221111 gone on 12th
2022	Baa	1	Frame	CoralTrail	0.4	19:20:00	12.68	0.038	28.56	Waning Gibbous	4	4	88.1	Acropora	humilis	NA	20220716	white	20221018	20221105	NA	NA	20221112	November	17:49:00	NA	NA	gametes on 20221111 gone on 12th
2022	Baa	1	Frame	CoralTrail	0.4	19:20:00	12.68	0.038	28.56	Waning Gibbous	4	4	88.1	Acropora	tenuis	NA	20220716	white	20221018	20221105	NA	NA	20221112	November	17:49:00	NA	NA	gametes on 20221111 gone on 12th
2022	Baa	1	Frame	Turtle	0.4	19:20:00	12.68	0.038	28.56	Waning Gibbous	4	4	88.1	Acropora	humilis	NA	20220716	white	20221018	20221105	NA	NA	20221112	November	17:49:00	NA	NA	gametes on 20221111 gone on 12th
2022	Baa	1	Frame	Blu	0.4	19:20:00	12.68	0.038	28.56	Waning Gibbous	4	4	88.1	Acropora	humilis	NA	20220716	white	20221018	20221105	NA	NA	20221112	November	17:49:00	NA	NA	gametes on 20221111 gone on 12th
2022	Baa	1	Frame	CoralTrail	0.4	19:20:00	12.68	0.038	28.56	Waning Gibbous	4	4	88.1	Acropora	plantaginea	NA	20220716	white	20221018	20221105	NA	NA	20221112	November	17:49:00	NA	NA	gametes on 20221111 gone on 12th
2022	Baa	1	Wild	CoralTrail	0.4	19:20:00	12.68	0.038	28.56	Waning Gibbous	4	4	88.1	Acropora	plantaginea	NA	20220716	white	20221018	20221105	NA	NA	20221112	November	17:49:00	NA	NA	gametes on 20221111 gone on 12th
2022	NorthMale	1	Pyramid	DiveCentre	0.4	18:59:00	9.5625	0	30	Waning Gibbous	1	1	99.9	Acropora	cytherea	NA	20220417	pigmented	NA	20220417	19:28:00	21:13:00	20220417	April	18:12:00	181	76	closer to DC; measured 220514
2022	Baa	1	Frame	CoralTrail	0.4	19:20:00	12.68	0.038	28.56	Waning Gibbous	4	4	88.1	Acropora	tenuis	NA	20220716	white	20221018	20221105	NA	NA	20221112	November	17:49:00	NA	NA	gametes on 20221111 gone on 12th
2022	Baa	1	Frame	CoralTrail	0.4	19:20:00	12.68	0.038	28.56	Waning Gibbous	4	4	88.1	Acropora	plantaginea	NA	20220716	white	20221018	20221105	NA	NA	20221112	November	17:49:00	NA	NA	gametes on 20221111 gone on 12th
2022	Baa	1	Frame	CoralTrail	0.4	19:20:00	12.68	0.038	28.56	Waning Gibbous	4	4	88.1	Acropora	plantaginea	NA	20220705	white	20221018	20221105	NA	NA	20221112	November	17:49:00	NA	NA	gametes on 20221111 gone on 12th
2022	Baa	1	Frame	CoralTrail	0.4	19:20:00	12.68	0.038	28.56	Waning Gibbous	4	4	88.1	Acropora	plantaginea	NA	20220705	white	20221018	20221105	NA	NA	20221112	November	17:49:00	NA	NA	gametes on 20221111 gone on 12th
2022	Baa	1	Frame	CoralTrail	0.4	19:20:00	12.68	0.038	28.56	Waning Gibbous	4	4	88.1	Acropora	humilis	NA	20220705	white	20221018	20221105	NA	NA	20221112	November	17:49:00	NA	NA	gametes on 20221111 gone on 12th
2022	Baa	1	Frame	CoralTrail	0.4	19:20:00	12.68	0.038	28.56	Waning Gibbous	4	4	88.1	Acropora	humilis	NA	20220705	white	20221018	20221105	NA	NA	20221112	November	17:49:00	NA	NA	gametes on 20221111 gone on 12th
2022	Baa	1	Frame	CoralTrail	0.4	19:20:00	12.68	0.038	28.56	Waning Gibbous	4	4	88.1	Acropora	squarrosa	NA	20220716	white	20221023	20221105	NA	NA	20221112	November	17:49:00	NA	NA	gametes on 20221111 gone on 12th
2022	Baa	1	Frame	Starfish	0.4	19:20:00	12.68	0.038	28.56	Waning Gibbous	4	4	88.1	Acropora	humilis	NA	20220911	white	NA	20221105	NA	NA	20221112	November	17:49:00	NA	NA	gametes on 20221111 gone on 12th
2022	Baa	1	Frame	Starfish	0.4	19:20:00	12.68	0.038	28.56	Waning Gibbous	4	4	88.1	Acropora	plantaginea	NA	20220911	white	NA	20221105	NA	NA	20221112	November	17:49:00	NA	NA	gametes on 20221111 gone on 12th
2022	Baa	1	Frame	Starfish	0.4	19:20:00	12.68	0.038	28.56	Waning Gibbous	4	4	88.1	Acropora	tenuis	NA	20220911	white	20221023	20221105	NA	NA	20221112	November	17:49:00	NA	NA	gametes on 20221111 gone on 12th
2022	NorthMale	1	Pyramid	DiveCentre	0.4	18:59:00	9.5625	0	30	Waning Gibbous	1	1	99.9	Acropora	cytherea	NA	20220417	pigmented	NA	20220417	19:28:00	21:13:00	20220417	April	18:12:00	181	76	further from DC; measured 220514
2022	Baa	1	Frame	Starfish	0.4	19:20:00	12.68	0.038	28.56	Waning Gibbous	4	4	88.1	Acropora	plantaginea	NA	20220911	white	NA	20221105	NA	NA	20221112	November	17:49:00	NA	NA	gametes on 20221111 gone on 12th
2022	Baa	1	Frame	Starfish	0.4	19:20:00	12.68	0.038	28.56	Waning Gibbous	4	4	88.1	Acropora	tenuis	NA	20220911	white	20221023	20221105	NA	NA	20221112	November	17:49:00	NA	NA	gametes on 20221111 gone on 12th
2022	Baa	1	Frame	AnchorPoint	0.4	19:20:00	12.68	0.038	28.56	Waning Gibbous	4	4	88.1	Acropora	tenuis	NA	20220918	white	NA	20221105	NA	NA	20221112	November	17:49:00	NA	NA	gametes on 20221111 gone on 12th
2022	Baa	1	Frame	AnchorPoint	0.4	19:20:00	12.68	0.038	28.56	Waning Gibbous	4	4	88.1	Acropora	secale	NA	20220918	white	NA	20221105	NA	NA	20221112	November	17:49:00	NA	NA	gametes on 20221111 gone on 12th
2022	Baa	1	Wild	DiveSite	0.4	19:20:00	12.68	0.038	28.56	Waning Gibbous	4	4	88.1	Acropora	humilis	NA	20221004	white	NA	20221105	NA	NA	20221112	November	17:49:00	NA	NA	gametes on 20221111 gone on 12th
2022	Baa	1	Wild	DiveSite	0.4	19:20:00	12.68	0.038	28.56	Waning Gibbous	4	4	88.1	Acropora	humilis	NA	20221004	white	NA	20221105	NA	NA	20221112	November	17:49:00	NA	NA	gametes on 20221111 gone on 12th
2022	Baa	1	Frame	Turtle	0.4	19:20:00	12.68	0.038	28.56	Waning Gibbous	4	4	88.1	Acropora	plantaginea	NA	20221005	white	NA	20221105	NA	NA	20221112	November	17:49:00	NA	NA	gametes on 20221111 gone on 12th
2022	Baa	1	Frame	Turtle	0.4	19:20:00	12.68	0.038	28.56	Waning Gibbous	4	4	88.1	Acropora	humilis	NA	20221005	white	NA	20221105	NA	NA	20221112	November	17:49:00	NA	NA	gametes on 20221111 gone on 12th
2022	Baa	1	Frame	Turtle	0.4	19:20:00	12.68	0.038	28.56	Waning Gibbous	4	4	88.1	Acropora	humilis	NA	20221005	white	NA	20221105	NA	NA	20221112	November	17:49:00	NA	NA	gametes on 20221111 gone on 12th
2022	Baa	1	Frame	Blubommie	0.4	19:20:00	12.68	0.038	28.56	Waning Gibbous	4	4	88.1	Acropora	tenuis	NA	20221005	white	NA	20221105	NA	NA	20221112	November	17:49:00	NA	NA	gametes on 20221111 gone on 12th
2022	NorthMale	1	Pyramid	DiveCentre	0.4	18:59:00	9.5625	0	30	Waning Gibbous	1	1	99.9	Acropora	humilis	NA	20220417	pigmented	NA	20220417	18:40:00	20:04:00	20220417	April	18:12:00	112	28	upside down pyramid L2; measured 220514
2022	Baa	1	Frame	DiveSite	0.4	18:59:00	12.68	0.015	28.52	Waning Gibbous	3	3	88.1	Acropora	plantaginea	A	20220911	white	20221023	20221107	18:21:00	20:01:00	20221112	November	17:49:00	132	32	NA
2022	Baa	1	Frame	DiveSite	0.4	19:20:00	12.68	0.038	28.56	Waning Gibbous	4	4	88.1	Acropora	plantaginea	B	20220911	white	20221023	20221107	18:21:00	20:01:00	20221112	November	17:49:00	132	32	NA
2022	Baa	1	Frame	DiveSite	0.4	19:20:00	12.68	0.038	28.56	Waning Gibbous	4	4	88.1	Acropora	plantaginea	A	20220911	white	20221023	20221107	18:21:00	20:01:00	20221112	November	17:49:00	132	32	NA
2022	Baa	1	Frame	DiveSite	0.4	19:20:00	12.68	0.038	28.56	Waning Gibbous	4	4	88.1	Acropora	plantaginea	B	20220911	white	20221023	20221107	18:21:00	20:01:00	20221112	November	17:49:00	132	32	NA
2022	Baa	1	Wild	DiveSite	0.4	19:20:00	12.68	0.038	28.56	Waning Gibbous	4	4	88.1	Acropora	tenuis	NA	20221107	pigmented	NA	20221107	17:12:00	18:04:00	20221112	November	17:49:00	15	-37	NA
2022	Baa	1	Wild	DiveSite	0.4	19:20:00	12.68	0.038	28.56	Waning Gibbous	4	4	88.1	Acropora	tenuis	NA	20221107	pigmented	NA	20221107	17:12:00	18:07:00	20221112	November	17:49:00	18	-37	NA
2022	Baa	1	Wild	DiveSite	0.4	19:20:00	12.68	0.038	28.56	Waning Gibbous	4	4	88.1	Acropora	tenuis	NA	20221107	pigmented	NA	20221107	17:12:00	18:07:00	20221112	November	17:49:00	18	-37	NA
2022	Baa	1	Wild	DiveSite	0.4	19:20:00	12.68	0.038	28.56	Waning Gibbous	4	4	88.1	Acropora	tenuis	NA	20221107	pigmented	NA	20221107	17:12:00	18:07:00	20221112	November	17:49:00	18	-37	NA
2022	Baa	1	Frame	DiveSite	0.4	19:20:00	12.68	0.038	28.56	Waning Gibbous	4	4	88.1	Acropora	tenuis	A	20220727	white	20221018	20221105	17:12:00	18:08:00	20221112	November	17:49:00	19	-37	NA
2022	Baa	1	Frame	DiveSite	0.4	19:20:00	12.68	0.038	28.56	Waning Gibbous	4	4	88.1	Acropora	tenuis	B	20220727	white	20221018	20221105	17:12:00	18:08:00	20221112	November	17:49:00	19	-37	NA
2022	NorthMale	1	Pyramid	DiveCentre	0.3	20:19:00	15.25	0	29.31	Waning Gibbous	4	4	91.3	Acropora	tenuis	D	20220321	pigmented	NA	20220321	18:00:00	18:32:00	20220321	March	18:16:00	16	-16
2022	NorthMale	1	Pyramid	DiveCentre	0.4	18:59:00	9.5625	0	30	Waning Gibbous	1	1	99.9	Acropora	humilis	NA	20220417	pigmented	NA	20220417	18:40:00	20:04:00	20220417	April	18:12:00	112	28
2022	Baa	1	Frame	DiveSite	0.4	19:20:00	12.68	0.038	28.56	Waning Gibbous	4	4	88.1	Acropora	tenuis	C	20220727	white	20221018	20221105	17:12:00	18:08:00	20221112	November	17:49:00	19	-37	NA
2022	Baa	1	Frame	DiveSite	0.4	19:20:00	12.68	0.038	28.56	Waning Gibbous	4	4	88.1	Acropora	plantaginea	A	20220911	white	20221023	20221107	18:21:00	20:08:00	20221112	November	17:49:00	139	32	NA
2022	Baa	1	Frame	DiveSite	0.4	19:20:00	12.68	0.038	28.56	Waning Gibbous	4	4	88.1	Acropora	plantaginea	B	20220911	white	20221023	20221107	18:21:00	20:08:00	20221112	November	17:49:00	139	32	NA
2022	Baa	1	Frame	DiveSite	0.4	19:20:00	12.68	0.038	28.56	Waning Gibbous	4	4	88.1	Acropora	plantaginea	C	20220911	white	20221023	20221107	18:21:00	20:08:00	20221112	November	17:49:00	139	32	NA
2022	Baa	1	Frame	DiveSite	0.4	19:20:00	12.68	0.038	28.56	Waning Gibbous	4	4	88.1	Acropora	plantaginea	D	20220911	white	20221023	20221107	18:21:00	20:08:00	20221112	November	17:49:00	139	32	NA
2022	Baa	1	Frame	DiveSite	0.4	19:20:00	12.68	0.038	28.56	Waning Gibbous	4	4	88.1	Acropora	humilis	A	20220911	white	20221023	20221107	18:30:00	20:33:00	20221112	November	17:49:00	164	41	NA
2022	Baa	1	Frame	DiveSite	0.4	19:20:00	12.68	0.038	28.56	Waning Gibbous	4	4	88.1	Acropora	humilis	B	20220911	white	20221023	20221107	18:30:00	20:33:00	20221112	November	17:49:00	164	41	NA
2022	Baa	1	Frame	DiveSite	0.4	19:20:00	12.68	0.038	28.56	Waning Gibbous	4	4	88.1	Acropora	humilis	C	20220911	white	20221023	20221107	18:30:00	20:33:00	20221112	November	17:49:00	164	41	NA
2022	Baa	1	Wild	AlBarakat	0.4	19:20:00	12.68	0.038	28.56	Waning Gibbous	4	4	88.1	Acropora	humilis	NA	20220911	white	20221023	20221107	18:30:00	20:30:00	20221112	November	17:49:00	161	41	NA
2022	Baa	1	Frame	DiveSite	0.4	19:20:00	12.68	0.038	28.56	Waning Gibbous	4	4	88.1	Acropora	humilis	A	20220911	white	20221023	20221107	18:30:00	20:28:00	20221112	November	17:49:00	159	41	NA
2022	NorthMale	1	Pyramid	DiveCentre	0.4	18:59:00	9.5625	0	30	Waning Gibbous	1	1	99.9	Acropora	humilis	NA	20220417	pigmented	NA	20220417	18:40:00	20:04:00	20220417	April	18:12:00	112	28
2022	Baa	1	Frame	DiveSite	0.4	19:20:00	12.68	0.038	28.56	Waning Gibbous	4	4	88.1	Acropora	humilis	B	20220911	white	20221023	20221107	18:30:00	20:34:00	20221112	November	17:49:00	165	41	NA
2022	Baa	1	Frame	DiveSite	0.4	19:20:00	12.68	0.038	28.56	Waning Gibbous	4	4	88.1	Acropora	humilis	NA	20220911	white	20221023	20221107	18:30:00	20:34:00	20221112	November	17:49:00	165	41	NA
2022	Baa	1	Wild	DiveSite	0.4	19:20:00	12.68	0.038	28.56	Waning Gibbous	4	4	88.1	Acropora	secale	NA	20220911	white	20221023	20221107	18:17:00	20:00:00	20221112	November	17:49:00	131	28	NA
2022	Baa	1	Frame	DiveSite	0.4	19:20:00	12.68	0.038	28.56	Waning Gibbous	4	4	88.1	Acropora	rosaria	NA	20220727	white	20221025	20221105	18:21:00	19:58:00	20221112	November	17:49:00	129	32	NA
2022	Baa	1	Frame	DiveSite	0.4	19:20:00	12.68	0.038	28.56	Waning Gibbous	4	4	88.1	Acropora	rosaria	NA	20220727	white	20221025	20221105	18:21:00	19:58:00	20221112	November	17:49:00	129	32	NA
2022	Baa	1	Frame	Jetty	0.4	19:20:00	12.68	0.038	28.56	Waning Gibbous	4	4	88.1	Acropora	plantaginea	NA	20220911	white	20221023	20221107	18:21:00	20:08:00	20221112	November	17:49:00	139	32	NA
2022	Baa	1	Frame	DiveSite	0.4	19:20:00	12.68	0.038	28.56	Waning Gibbous	4	4	88.1	Acropora	plantaginea	NA	20220911	white	20221023	20221107	18:21:00	20:08:00	20221112	November	18:49:00	139	32	NA
2022	Baa	1	Frame	DiveSite	0.4	19:20:00	12.68	0.038	28.56	Waning Gibbous	4	4	88.1	Acropora	secale	NA	20220911	white	20221023	20221107	18:17:00	20:00:00	20221112	November	19:49:00	131	28	NA
2022	Baa	1	Frame	Jetty	0.4	19:20:00	12.68	0.038	28.56	Waning Gibbous	4	4	88.1	Acropora	plantaginea	NA	20220911	white	20221023	20221107	18:21:00	20:09:00	20221112	November	17:49:00	140	32	NA
2022	Baa	1	Wild	Bommiebywatersports	0.4	19:43:00	12.68	0.076	28.61	Waning Gibbous	5	5	81.3	Acropora	humilis	NA	20220925	pale	20220925	20221031	18:30:00	20:26:00	20221113	November	17:49:00	157	41	wholecolonyspawnedon221114at20:24
2022	NorthMale	1	Pyramid	DiveCentre	0.4	18:59:00	9.5625	0	30	Waning Gibbous	1	1	99.9	Acropora	humilis	NA	20220417	pigmented	NA	20220417	18:40:00	20:04:00	20220417	April	18:12:00	112	28
2022	Baa	1	Wild	Bommiebywatersports	0.4	19:43:00	12.68	0.076	28.61	Waning Gibbous	5	5	81.3	Acropora	humilis	NA	20220925	pale	20220925	20221031	18:30:00	20:42:00	20221113	November	17:49:00	173	41	NA
2022	Baa	1	Wild	Bommiebywatersports	0.5	20:08:00	8.89	0.075	28.37	Waning Gibbous	6	6	73.4	Acropora	globiceps	NA	20220925	white	20221026	20221031	18:30:00	20:26:00	20221114	November	17:49:00	157	41	NA
2022	Baa	1	Wild	Bommiebywatersports	0.5	20:08:00	8.89	0.075	28.37	Waning Gibbous	6	6	73.4	Acropora	rosaria	NA	20220925	white	20221026	20221031	18:30:00	20:02:00	20221114	November	17:49:00	133	41	NA
2022	Baa	1	Wild	Bommiebywatersports	0.5	20:08:00	13.38	0.075	28.37	Waning Gibbous	6	6	73.4	Acropora	humilis	NA	20220925	white	20221026	20221031	18:30:00	20:24:00	20221114	November	17:49:00	155	41	NA
2022	Baa	1	Wild	Bommiebywatersports	0.5	20:08:00	13.38	0.075	28.37	Waning Gibbous	6	6	73.4	Acropora	humilis	NA	20220925	white	20221026	20221031	18:30:00	20:32:00	20221114	November	17:49:00	163	41	NA
2022	Baa	1	Wild	Bommiebywatersports	0.5	20:08:00	13.38	0.075	28.37	Waning Gibbous	6	6	73.4	Acropora	humilis	NA	20220925	pale	20220925	20221031	18:30:00	20:24:00	20221114	November	17:49:00	155	41	NA
2022	Baa	1	Wild	Bommiebywatersports	0.5	20:08:00	13.38	0.075	28.37	Waning Gibbous	6	6	73.4	Acropora	humilis	NA	20220925	white	20221026	20221031	18:30:00	20:27:00	20221114	November	17:49:00	158	41	NA
2022	Baa	1	Wild	Bommiebywatersports	0.5	20:08:00	13.38	0.075	28.37	Waning Gibbous	6	6	73.4	Acropora	humilis	NA	20220925	white	20221026	20221031	18:30:00	20:32:00	20221114	November	17:49:00	163	41	NA
2022	Baa	1	Wild	Bommiebywatersports	0.5	20:08:00	13.38	0.075	28.37	Waning Gibbous	6	6	73.4	Acropora	humilis	NA	20220925	white	20221026	20221031	18:30:00	20:24:00	20221114	November	17:49:00	155	41	NA
2022	Baa	1	Wild	Bommiebywatersports	0.5	20:08:00	13.38	0.075	28.37	Waning Gibbous	6	6	73.4	Acropora	humilis	NA	20220925	white	20221026	20221031	18:30:00	20:24:00	20221114	November	17:49:00	155	41	NA
2022	NorthMale	1	Pyramid	DiveCentre	0.4	18:59:00	9.5625	0	30	Waning Gibbous	1	1	99.9	Acropora	humilis	NA	20220417	pigmented	NA	20220417	18:40:00	20:33:00	20220417	April	18:12:00	141	28	back pyramids
2022	Baa	1	Wild	Bommiebywatersports	0.5	20:08:00	13.38	0.075	28.37	Waning Gibbous	6	6	73.4	Acropora	plantaginea	NA	20220925	white	20221026	20221031	18:30:00	20:01:00	20221114	November	17:49:00	132	41	NA
2022	Baa	1	Wild	Bommiebywatersports	0.5	20:08:00	13.38	0.075	28.37	Waning Gibbous	6	6	73.4	Acropora	plantaginea	NA	20220925	white	20221026	20221031	18:30:00	20:01:00	20221114	November	17:49:00	132	41	NA
2022	Baa	1	Wild	Bommiebywatersports	0.5	20:08:00	13.38	0.075	28.37	Waning Gibbous	6	6	73.4	Acropora	plantaginea	NA	20220925	pale	20220925	20221031	18:30:00	20:01:00	20221114	November	17:49:00	132	41	NA
2022	Baa	1	Wild	Bommiebywatersports	0.5	20:08:00	13.38	0.075	28.37	Waning Gibbous	6	6	73.4	Acropora	plantaginea	NA	20220925	white	20221026	20221031	18:30:00	20:01:00	20221114	November	17:49:00	132	41	NA
2022	Baa	1	Wild	Bommiebywatersports	0.5	20:08:00	13.38	0.075	28.37	Waning Gibbous	6	6	73.4	Acropora	plantaginea	NA	20220925	white	20221026	20221031	18:30:00	20:01:00	20221114	November	17:49:00	132	41	NA
2022	Baa	1	Wild	Bommiebywatersports	0.5	20:08:00	13.38	0.075	28.37	Waning Gibbous	6	6	73.4	Acropora	plantaginea	NA	20220925	white	20221026	20221031	18:30:00	20:01:00	20221114	November	17:49:00	132	41	NA
2022	Baa	1	Wild	Bommiebywatersports	0.5	20:08:00	13.38	0.075	28.37	Waning Gibbous	6	6	73.4	Acropora	plantaginea	NA	20220925	white	20221026	20221031	18:30:00	20:01:00	20221114	November	17:49:00	132	41	NA
2022	Baa	1	Wild	Bommiebywatersports	0.5	20:08:00	13.38	0.075	28.37	Waning Gibbous	6	6	73.4	Acropora	secale	NA	20220925	white	20221026	20221031	18:30:00	20:00:00	20221114	November	17:49:00	131	41	NA
2022	Baa	1	Wild	Bommiebywatersports	0.5	20:08:00	13.38	0.075	28.37	Waning Gibbous	6	6	73.4	Acropora	secale	NA	20220925	white	20221026	20221031	18:30:00	20:02:00	20221114	November	17:49:00	133	41	NA
2022	Baa	1	Wild	Bommiebywatersports	0.5	20:08:00	13.38	0.075	28.37	Waning Gibbous	6	6	73.4	Acropora	secale	NA	20220925	white	20221026	20221031	18:30:00	20:00:00	20221114	November	17:49:00	131	41	NA
2022	NorthMale	1	Pyramid	DiveCentre	0.4	18:59:00	9.5625	0	30	Waning Gibbous	1	1	99.9	Acropora	humilis	NA	20220417	pigmented	NA	20220417	18:40:00	20:33:00	20220417	April	18:12:00	141	28
2022	Baa	1	Frame	Jetty	0.3	17:54:00	13.38	0	28.28	Waxing Crescent	16	-14	0	Acropora	plantaginea	NA	20221124	pigmented	NA	20221124	18:28:00	20:12:00	20221124	November	17:51:00	141	37	NA
2022	Baa	1	Frame	Jetty	0.3	17:54:00	13.38	0	28.28	Waxing Crescent	16	-14	0	Acropora	plantaginea	NA	20221124	pigmented	NA	20221124	18:28:00	20:11:00	20221124	November	17:51:00	140	37	NA
2022	Baa	1	Frame	AlBarakat	0.3	17:54:00	10.8	0	28.28	Waxing Crescent	16	-14	0	Acropora	tenuis	NA	20221124	pigmented	NA	20221124	17:12:00	18:10:00	20221124	November	17:51:00	19	-39	NA
2022	Baa	1	Frame	Jetty	0.3	17:54:00	10.8	0	28.28	Waxing Crescent	16	-14	0	Acropora	plantaginea	A	20221124	pigmented	NA	20221124	18:28:00	20:03:00	20221124	November	17:51:00	132	37	NA
2022	Baa	1	Frame	Jetty	0.3	17:54:00	10.8	0	28.28	Waxing Crescent	16	-14	0	Acropora	plantaginea	B	20221124	pigmented	NA	20221124	18:28:00	20:03:00	20221124	November	17:51:00	132	37	NA
2022	Baa	1	Frame	Jetty	0.3	17:54:00	10.8	0	28.28	Waxing Crescent	16	-14	0	Acropora	plantaginea	C	20221124	pigmented	NA	20221124	18:28:00	20:04:00	20221124	November	17:51:00	133	37	NA
2022	Baa	1	Frame	Jetty	0.3	17:54:00	10.8	0	28.28	Waxing Crescent	16	-14	0	Acropora	plantaginea	D	20221124	pigmented	NA	20221124	18:28:00	20:04:00	20221124	November	17:51:00	133	37	NA
2022	Baa	1	Frame	Jetty	0.3	17:54:00	10.8	0	28.28	Waxing Crescent	16	-14	0	Acropora	plantaginea	E	20221124	pigmented	NA	20221124	18:28:00	20:04:00	20221124	November	17:51:00	133	37	NA
2022	Baa	1	Frame	Jetty	0.3	17:54:00	10.8	0	28.28	Waxing Crescent	16	-14	0	Acropora	plantaginea	NA	20221124	pigmented	NA	20221124	18:28:00	20:12:00	20221124	November	17:51:00	141	37	NA
2022	Baa	1	Frame	Jetty	0.3	17:54:00	10.8	0	28.28	Waxing Crescent	16	-14	0	Acropora	plantaginea	A	20221124	pigmented	NA	20221124	18:28:00	20:06:00	20221124	November	17:51:00	135	37	NA
2022	NorthMale	1	Pyramid	DiveCentre	0.4	18:59:00	9.5625	0	30	Waning Gibbous	1	1	99.9	Acropora	humilis	NA	20220417	pigmented	NA	20220417	18:40:00	20:33:00	20220417	April	18:12:00	141	28
2022	Baa	1	Frame	Jetty	0.3	17:54:00	10.8	0	28.28	Waxing Crescent	16	-14	0	Acropora	plantaginea	B	20221124	pigmented	NA	20221124	18:28:00	20:06:00	20221124	November	17:51:00	135	37	NA
2022	Baa	1	Frame	Jetty	0.3	17:54:00	10.8	0	28.28	Waxing Crescent	16	-14	0	Acropora	plantaginea	C	20221124	pigmented	NA	20221124	18:28:00	20:07:00	20221124	November	17:51:00	136	37	NA
2022	Baa	1	Frame	Jetty	0.3	17:54:00	10.8	0	28.28	Waxing Crescent	16	-14	0	Acropora	plantaginea	D	20221124	pigmented	NA	20221124	18:28:00	20:07:00	20221124	November	17:51:00	136	37	NA
2022	Baa	1	Frame	Jetty	0.3	17:54:00	10.8	0	28.28	Waxing Crescent	16	-14	0	Acropora	plantaginea	E	20221124	pigmented	NA	20221124	18:28:00	20:07:00	20221124	November	17:51:00	136	37	NA
2022	Baa	1	Frame	Jetty	0.3	17:54:00	10.8	0	28.28	Waxing Crescent	16	-14	0	Acropora	plantaginea	NA	20221124	pigmented	NA	20221124	18:28:00	20:03:00	20221124	November	17:51:00	132	37	NA
2022	Baa	1	Frame	Jetty	0.3	17:54:00	10.8	0	28.28	Waxing Crescent	16	-14	0	Acropora	retusa	NA	20221124	pigmented	NA	20221124	18:30:00	20:15:00	20221124	November	17:51:00	144	39	NA
2022	Baa	1	Frame	Jetty	0.3	17:54:00	10.8	0	28.28	Waxing Crescent	16	-14	0	Acropora	plantaginea	A	20221124	pigmented	NA	20221124	18:28:00	20:13:00	20221124	November	17:51:00	142	37	NA
2022	Baa	1	Frame	Jetty	0.3	17:54:00	10.8	0	28.28	Waxing Crescent	16	-14	0	Acropora	plantaginea	B	20221124	pigmented	NA	20221124	18:28:00	20:13:00	20221124	November	17:51:00	142	37	NA
2022	Baa	1	Frame	Jetty	0.3	17:54:00	10.8	0	28.28	Waxing Crescent	16	-14	0	Acropora	plantaginea	A	20221124	pigmented	NA	20221124	18:28:00	20:07:00	20221124	November	17:51:00	136	37	NA
2022	Baa	1	Frame	Jetty	0.3	17:54:00	10.8	0	28.28	Waxing Crescent	16	-14	0	Acropora	plantaginea	B	20221124	pigmented	NA	20221124	18:28:00	20:07:00	20221124	November	17:51:00	136	37	NA
2022	NorthMale	1	Pyramid	DiveCentre	0.4	18:59:00	9.5625	0	30	Waning Gibbous	1	1	99.9	Acropora	humilis	NA	20220417	pigmented	NA	20220417	18:40:00	20:33:00	20220417	April	18:12:00	141	28
2022	Baa	1	Frame	Jetty	0.3	17:54:00	10.8	0	28.28	Waxing Crescent	16	-14	0	Acropora	plantaginea	NA	20221124	pigmented	NA	20221124	18:28:00	20:11:00	20221124	November	17:51:00	140	37	NA
2022	Baa	1	Frame	Jetty	0.3	17:54:00	10.8	0	28.28	Waxing Crescent	16	-14	0	Acropora	rosaria	A	20221124	pigmented	NA	20221124	18:30:00	20:09:00	20221124	November	17:51:00	138	39	Spawnedon12thtoo
2022	Baa	1	Frame	Jetty	0.3	17:54:00	10.8	0	28.28	Waxing Crescent	16	-14	0	Acropora	rosaria	B	20221124	pigmented	NA	20221124	18:30:00	20:05:00	20221124	November	17:51:00	134	39	Spawnedon12thtoo
2022	Baa	1	Frame	Jetty	0.3	17:54:00	10.8	0	28.28	Waxing Crescent	16	-14	0	Acropora	rosaria	C	20221124	pigmented	NA	20221124	18:30:00	20:05:00	20221124	November	17:51:00	134	39	NA
2022	Baa	1	Frame	Jetty	0.3	17:54:00	10.8	0	28.28	Waxing Crescent	16	-14	0	Acropora	rosaria	D	20221124	pigmented	NA	20221124	18:30:00	20:05:00	20221124	November	17:51:00	134	39	NA
2022	Baa	1	Frame	Jetty	0.3	17:54:00	10.8	0	28.28	Waxing Crescent	16	-14	0	Acropora	plantaginea	NA	20221124	pigmented	NA	20221124	18:28:00	20:07:00	20221124	November	17:51:00	136	37	NA
2022	Baa	1	Frame	Jetty	0.3	17:54:00	10.8	0	28.28	Waxing Crescent	16	-14	0	Acropora	plantaginea	A	20221124	pigmented	NA	20221124	18:28:00	20:02:00	20221124	November	17:51:00	131	37	NA
2022	Baa	1	Frame	Jetty	0.3	17:54:00	10.8	0	28.28	Waxing Crescent	16	-14	0	Acropora	plantaginea	B	20221124	pigmented	NA	20221124	18:28:00	20:02:00	20221124	November	17:51:00	131	37	NA
2022	Baa	1	Frame	Jetty	0.3	17:54:00	10.8	0	28.28	Waxing Crescent	16	-14	0	Acropora	plantaginea	A	20221124	pigmented	NA	20221124	18:28:00	20:06:00	20221124	November	17:51:00	135	37	NA
2022	Baa	1	Frame	Jetty	0.3	17:54:00	10.8	0	28.28	Waxing Crescent	16	-14	0	Acropora	plantaginea	B	20221124	pigmented	NA	20221124	18:28:00	20:06:00	20221124	November	17:51:00	135	37	NA
2022	NorthMale	1	Pyramid	DiveCentre	0.4	18:59:00	9.5625	0	30	Full Moon	0	0	99.9	Acropora	humilis	NA	20220417	pigmented	NA	20220417	18:40:00	20:33:00	20220417	April	18:12:00	110	64	Lunar eclipse (not visible from Male); bundling had started when we saw it
2022	Baa	1	Frame	Jetty	0.4	18:16:00	10.8	0.02	28.52	Waning Gibbous	1	1	99.3	Acropora	tenuis	A	20221126	pigmented	NA	20221126	17:08:00	18:15:00	20221209	December	17:55:00	20	-47	NA
2022	Baa	1	Frame	Jetty	0.4	18:16:00	10.8	0.02	28.52	Waning Gibbous	1	1	99.3	Acropora	tenuis	B	20221126	pigmented	NA	20221126	17:08:00	18:15:00	20221209	December	17:55:00	20	-47	NA
2022	Baa	1	Frame	Jetty	0.4	18:16:00	13.75	0.02	28.52	Waning Gibbous	1	1	99.3	Acropora	tenuis	C	20221126	pigmented	NA	20221126	17:08:00	18:16:00	20221209	December	17:55:00	21	-47	NA
2022	Baa	1	Frame	Jetty	0.4	18:16:00	13.75	0.02	28.52	Waning Gibbous	1	1	99.3	Acropora	tenuis	D	20221126	pigmented	NA	20221126	17:08:00	18:17:00	20221209	December	17:55:00	22	-47	NA
2022	Baa	1	Frame	Jetty	0.4	18:16:00	13.75	0.02	28.52	Waning Gibbous	1	1	99.3	Acropora	tenuis	E	20221126	pigmented	NA	20221126	17:08:00	18:17:00	20221209	December	17:55:00	22	-47	NA
2022	Baa	1	Frame	Jetty	0.6	20:49:00	13.75	0.084	28.15	Waning Gibbous	6	6	77.2	Acropora	plantaginea	A	20221214	pigmented	NA	20221214	18:30:00	20:09:00	20221214	December	17:58:00	131	32	NA
2022	Baa	1	Frame	Jetty	0.6	20:49:00	13.75	0.084	28.15	Waning Gibbous	6	6	77.2	Acropora	plantaginea	B	20221214	pigmented	NA	20221214	18:30:00	20:09:00	20221214	December	17:58:00	131	32	NA
2022	Baa	1	Frame	Jetty	0.6	20:49:00	8.91	0.084	28.15	Waning Gibbous	6	6	77.2	Acropora	plantaginea	A	20221214	pigmented	NA	20221214	18:30:00	20:09:00	20221214	December	17:58:00	131	32	NA
2022	Baa	1	Frame	Jetty	0.6	20:49:00	8.91	0.084	28.15	Waning Gibbous	6	6	77.2	Acropora	plantaginea	B	20221214	pigmented	NA	20221214	18:30:00	20:09:00	20221214	December	17:58:00	131	32	NA
2022	Baa	1	Frame	Jetty	0.6	20:49:00	8.91	0.084	28.15	Waning Gibbous	6	6	77.2	Acropora	plantaginea	C	20221214	pigmented	NA	20221214	18:30:00	20:09:00	20221214	December	17:58:00	131	32	NA
2022	NorthMale	1	Relocated	Blue Hole	0.4	16:23:00	16.625	0	28.37	Waxing Gibbous	26	-4	99.9	Acropora	secale	NA	20220924	pale	20220924	20221005	NA	NA	20221007	October	17:55:00	NA	NA	Based on loss of gametes, estimated spawned 4am around low tide. Gametes present 20221006 and gone PM 20221007
2022	Baa	1	Frame	Jetty	0.6	20:49:00	8.91	0.084	28.15	Waning Gibbous	6	6	77.2	Acropora	plantaginea	D	20221214	pigmented	NA	20221214	18:30:00	20:08:00	20221214	December	17:58:00	130	32	NA
2022	Baa	1	Frame	Jetty	0.6	20:49:00	8.91	0.084	28.15	Waning Gibbous	6	6	77.2	Acropora	plantaginea	E	20221214	pigmented	NA	20221214	18:30:00	20:11:00	20221214	December	17:58:00	133	32	NA
2022	Baa	1	Frame	Jetty	0.6	20:49:00	8.91	0.084	28.15	Waning Gibbous	6	6	77.2	Acropora	plantaginea	A	20221214	pigmented	NA	20221214	18:30:00	20:12:00	20221214	December	17:58:00	134	32	NA
2022	Baa	1	Frame	Jetty	0.6	20:49:00	8.91	0.084	28.15	Waning Gibbous	6	6	77.2	Acropora	plantaginea	B	20221214	pigmented	NA	20221214	18:30:00	20:13:00	20221214	December	17:58:00	135	32	NA
2022	Baa	1	Frame	Jetty	0.6	20:49:00	8.91	0.084	28.15	Waning Gibbous	6	6	77.2	Acropora	plantaginea	A	20221214	pigmented	NA	20221214	18:30:00	20:09:00	20221214	December	17:58:00	131	32	NA
2022	Baa	1	Frame	Jetty	0.6	20:49:00	8.91	0.084	28.15	Waning Gibbous	6	6	77.2	Acropora	plantaginea	A	20221214	pigmented	NA	20221214	18:30:00	20:09:00	20221214	December	17:58:00	131	32	NA
2022	Baa	1	Frame	Jetty	0.6	20:49:00	8.91	0.084	28.15	Waning Gibbous	6	6	77.2	Acropora	plantaginea	B	20221214	pigmented	NA	20221214	18:30:00	20:09:00	20221214	December	17:58:00	131	32	NA
2022	Baa	1	Frame	Jetty	0.6	20:49:00	8.91	0.084	28.15	Waning Gibbous	6	6	77.2	Acropora	plantaginea	C	20221214	pigmented	NA	20221214	18:30:00	20:09:00	20221214	December	17:58:00	131	32	NA
2022	Baa	1	Frame	Jetty	0.6	20:49:00	8.91	0.084	28.15	Waning Gibbous	6	6	77.2	Acropora	plantaginea	D	20221214	pigmented	NA	20221214	18:30:00	20:09:00	20221214	December	17:58:00	131	32	NA
2022	Baa	1	Frame	Jetty	0.6	20:49:00	8.91	0.084	28.15	Waning Gibbous	6	6	77.2	Acropora	plantaginea	E	20221214	pigmented	NA	20221214	18:30:00	20:09:00	20221214	December	17:58:00	131	32	NA
2022	NorthMale	1	Pyramid	DiveCentre	0.5	20:44:00	14.25	0	27.94	Last Quarter	7	7	50	Acropora	secale	B	20220922	pale	20220922	20221004	18:18:00	19:53:00	20221017	October	17:54:00	121	NA	in corner
2022	Baa	1	Frame	Jetty	0.6	20:49:00	8.91	0.084	28.15	Waning Gibbous	6	6	77.2	Acropora	plantaginea	F	20221214	pigmented	NA	20221214	18:30:00	20:09:00	20221214	December	17:58:00	131	32	NA
2022	Baa	1	Frame	Jetty	0.6	20:49:00	8.91	0.084	28.15	Waning Gibbous	6	6	77.2	Acropora	plantaginea	A	20221214	pigmented	NA	20221214	18:30:00	20:09:00	20221214	December	17:58:00	131	32	NA
2022	Baa	1	Frame	Jetty	0.6	20:49:00	8.91	0.084	28.15	Waning Gibbous	6	6	77.2	Acropora	plantaginea	B	20221214	pigmented	NA	20221214	18:30:00	20:09:00	20221214	December	17:58:00	131	32	NA
2023	NorthMale	1	Frame	Blue Hole	0.4	18:13:00	8.91	0	30.14	Waxing Gibbous	29	-1	98.5	Acropora	humilis	NA	20230108	white	20230403	NA	NA	NA	20230405	April	18:13	NA	NA	face 2 bar 6 R
2023	NorthMale	1	Frame	Blue Hole	0.4	18:50:00	8.91	0.9	30.05	Full Moon	0	0	100	Acropora	humilis	NA	20230108	white	NA	20230405	NA	NA	20230406	April	18:13	NA	NA	face 2 bar 7 L
2023	NorthMale	1	Frame	Blue Hole	0.4	18:13:00	2.375	0	30.14	Waxing Gibbous	29	-1	98.5	Acropora	latistella	NA	20230403	pale	20230403	NA	NA	NA	20230405	April	18:13	NA	NA	face 4 bar 5
2023	NorthMale	1	Frame	Blue Hole	0.4	18:13:00	3	0	30.14	Waxing Gibbous	29	-1	98.5	Acropora	humilis	NA	20230108	white	20230403	NA	NA	NA	20230405	April	18:13	NA	NA	face 4 bar 6 L
2023	NorthMale	1	Frame	Blue Hole	0.4	18:13:00	2.375	0	30.14	Waxing Gibbous	29	-1	98.5	Acropora	humilis	NA	20230108	white	20230403	NA	NA	NA	20230405	April	18:13	NA	NA	face 1 bar 3 L
2023	NorthMale	1	Frame	Blue Hole	0.4	18:13:00	2.375	0	30.14	Waxing Gibbous	29	-1	98.5	Acropora	tenuis	NA	20230403	pale	20230403	NA	NA	NA	20230405	April	18:13	NA	NA	face 4 bar 1
2023	NorthMale	1	Frame	Blue Hole	0.6	20:56	2.375	0.01	27.83	Waning Gibbous	6	6	78.8	Acropora	gemmifera	NA	20230108	pigmented	NA	20230108	NA	NA	20230112	January	18:11	NA	NA	face 5 bar 1
2022	NorthMale	1	Pyramid	DiveCentre	0.3	20:19:00	15.25	0	29.31	Waning Gibbous	4	4	91.3	Acropora	tenuis	E	20220321	pigmented	NA	20220321	18:00:00	18:32:00	20220321	March	18:16:00	16	-16
2022	NorthMale	1	Pyramid	DiveCentre	0.3	20:44:00	14.25	0	27.94	Waxing Gibbous	29	-1	97.7	Acropora	secale	NA	20220922	white	20221004	20221107	18:18:00	19:53:00	20221017	October	17:52:00	121	26	R of two along bottom
2023	NorthMale	1	Frame	Blue Hole	0.4	18:13:00	2.375	0	30.14	Waxing Gibbous	29	-1	98.5	Acropora	humilis	NA	20230403	pale	20230403	NA	NA	NA	20230405	April	18:13	NA	NA	face 6 bar 3 R
2023	NorthMale	1	Frame	Blue Hole	0.4	18:50:00	10	0.9	30.05	Full Moon	0	0	100	Acropora	digitifera	NA	20230403	pigmented	20230403	NA	NA	NA	20230406	April	18:13	NA	NA	face 2 bar 3
2023	NorthMale	1	Frame	Blue Hole	0.4	18:13:00	2.375	0	30.14	Waxing Gibbous	29	-1	98.5	Acropora	digitifera	NA	20230108	white	20230403	NA	NA	NA	20230405	April	18:13	NA	NA	face 3 bar 3 L
2023	NorthMale	1	Frame	Blue Hole	0.4	18:13:00	3	0	30.14	Waxing Gibbous	29	-1	98.5	Acropora	digitifera	NA	20230216	white	NA	20230403	NA	NA	20230405	April	18:13	NA	NA	face 6 bar 4 M
2023	NorthMale	1	Pyramid	DiveCentre	0.4	18:13:00	2.375	0	30.14	Waxing Gibbous	29	-1	98.5	Acropora	cytherea	a	20230405	pigmented	NA	20230405	19:16:00	21:28:00	20230405	April	18:13:00	195	63	NA
2023	NorthMale	1	Pyramid	DiveCentre	0.4	18:13:00	2.375	0	30.14	Waxing Gibbous	29	-1	98.5	Acropora	cytherea	b	20230405	pigmented	NA	20230405	19:16:00	20:03:00	20230405	April	18:13:00	110	63	NA
2023	NorthMale	1	Pyramid	DiveCentre	0.4	18:13:00	2.375	0	30.14	Waxing Gibbous	29	-1	98.5	Acropora	cytherea	NA	20230405	pigmented	NA	20230405	19:16:00	20:28:00	20230405	April	18:13:00	135	63	NA
2023	NorthMale	1	Pyramid	DiveCentre	0.4	18:13:00	2.375	0	30.14	Waxing Gibbous	29	-1	98.5	Acropora	hyacinthus	NA	20230405	pigmented	NA	20230405	19:16:00	20:48:00	20230405	April	18:13:00	155	63	NA
2022	NorthMale	1	Pyramid	DiveCentre	0.3	20:44:00	14.25	0	27.94	Waxing Gibbous	29	-1	97.7	Acropora	secale	B	20220922	white	NA	20221004	18:18:00	19:53:00	20221017	October	17:52:00	121	26	below corner of top frame, more L
2023	NorthMale	1	Pyramid	DiveCentre	0.4	18:13:00	2.375	0	30.14	Waxing Gibbous	29	-1	98.5	Acropora	muricata	NA	20230405	pigmented	NA	20230405	19:16:00	20:55:00	20230405	April	18:13:00	162	63	NA
2023	NorthMale	1	Pyramid	DiveCentre	0.4	18:13:00	2.375	0	30.14	Waxing Gibbous	29	-1	98.5	Acropora	tenuis	NA	20230405	pigmented	NA	20230405	17:54:00	18:33:00	20230405	April	18:13:00	20	-19	NA
2023	NorthMale	1	Pyramid	DiveCentre	0.4	18:13:00	2.375	0	30.14	Waxing Gibbous	29	-1	98.5	Acropora	cytherea	NA	20230405	pigmented	NA	20230405	19:16:00	21:28:00	20230405	April	18:13:00	195	63	NA
2023	NorthMale	1	Pyramid	DiveCentre	0.4	18:13:00	2.375	0	30.14	Waxing Gibbous	29	-1	98.5	Acropora	tenuis	NA	20230405	pigmented	NA	20230405	17:59:00	18:33:00	20230405	April	18:13:00	20	-14	NA
2023	NorthMale	1	Pyramid	DiveCentre	0.4	18:13:00	2.375	0	30.14	Waxing Gibbous	29	-1	98.5	Acropora	cytherea	A	20230405	pigmented	NA	20230405	19:16:00	20:55:00	20230405	April	18:13:00	162	63	NA
2023	NorthMale	1	Pyramid	DiveCentre	0.4	18:13:00	2.375	0	30.14	Waxing Gibbous	29	-1	98.5	Acropora	cytherea	B	20230405	pigmented	NA	20230405	19:16:00	20:15:00	20230405	April	18:13:00	122	63	Back corner
2023	NorthMale	1	Pyramid	DiveCentre	0.4	18:13:00	2.375	0	30.14	Waxing Gibbous	29	-1	98.5	Acropora	tenuis	NA	20230405	pigmented	NA	20230405	17:59:00	18:33:00	20230405	April	18:13:00	20	-14	NA
2023	NorthMale	1	Pyramid	DiveCentre	0.4	18:13:00	2.375	0	30.14	Waxing Gibbous	29	-1	98.5	Acropora	cytherea	NA	20230405	pigmented	NA	20230405	19:16:00	21:28:00	20230405	April	18:13:00	195	63	NA
2023	NorthMale	1	Pyramid	DiveCentre	0.4	18:13:00	2.375	0	30.14	Waxing Gibbous	29	-1	98.5	Acropora	cytherea	NA	20230405	pigmented	NA	20230405	19:16:00	21:28:00	20230405	April	18:13:00	195	63	NA
2022	NorthMale	1	Pyramid	DiveCentre	0.5	20:44:00	14.25	0	27.94	Last Quarter	7	7	50	Acropora	secale	D	20220923	pale	20220923	20221107	18:18:00	19:53:00	20221017	October	17:52:00	121	26	small colonies, still pale 20221005 most L of 3
2023	NorthMale	1	Pyramid	DiveCentre	0.4	18:13:00	2.375	0	30.14	Waxing Gibbous	29	-1	98.5	Acropora	cytherea	NA	20230405	pigmented	NA	20230405	19:16:00	21:28:00	20230405	April	18:13:00	195	63	NA
2023	NorthMale	1	Pyramid	DiveCentre	0.4	18:13:00	2.375	0	30.14	Waxing Gibbous	29	-1	98.5	Acropora	tenuis	NA	20230405	pigmented	NA	20230405	17:59:00	18:33:00	20230405	April	18:13:00	20	-14	NA
2023	NorthMale	1	Pyramid	DiveCentre	0.4	18:13:00	2.375	0	30.14	Waxing Gibbous	29	-1	98.5	Acropora	tenuis	NA	20220922	white	NA	20230405	17:59:00	18:33:00	20230405	April	18:13:00	20	-14	NA
2023	NorthMale	1	Pyramid	DiveCentre	0.4	18:13:00	2.375	0	30.14	Waxing Gibbous	29	-1	98.5	Acropora	cytherea	NA	20230405	pigmented	NA	20230405	19:16:00	21:23:00	20230405	April	18:13:00	190	63	NA
2023	NorthMale	1	Pyramid	DiveCentre	0.4	18:13:00	2.375	0	30.14	Waxing Gibbous	29	-1	98.5	Acropora	gemmifera	NA	20221004	white	NA	20230405	19:23:00	20:55:00	20230405	April	18:13:00	70	162	NA
2023	NorthMale	1	Pyramid	DiveCentre	0.4	18:13:00	2.375	0	30.14	Waxing Gibbous	29	-1	98.5	Acropora	cytherea	NA	20230405	pigmented	NA	20230405	19:16:00	21:28:00	20230405	April	18:13:00	195	63	NA
2023	NorthMale	1	Pyramid	DiveCentre	0.4	18:13:00	2.375	0	30.14	Waxing Gibbous	29	-1	98.5	Acropora	nasuta	NA	20230215	white	NA	20230405	19:23:00	21:29:00	20230405	April	18:13:00	70	196	NA
2023	NorthMale	1	Pyramid	DiveCentre	0.4	18:13:00	2.375	0	30.14	Waxing Gibbous	29	-1	98.5	Acropora	tenuis	NA	20230405	pigmented	NA	20230405	17:59:00	18:33:00	20230405	April	18:13:00	20	-14	NA
2023	NorthMale	1	Pyramid	DiveCentre	0.4	18:13:00	2.375	0	30.14	Waxing Gibbous	29	-1	98.5	Acropora	aspera	NA	20230215	white	NA	20230405	NA	20:03:00	20230405	April	18:13:00	110	NA	NA
2023	NorthMale	1	Pyramid	DiveCentre	0.4	18:13:00	2.375	0	30.14	Waxing Gibbous	29	-1	98.5	Acropora	millepora	NA	20230405	pigmented	NA	20230405	20:03:00	20:12:00	20230405	April	18:13:00	119	110	NA
2022	NorthMale	1	Pyramid	DiveCentre	0.5	20:44:00	14.25	0	27.94	Last Quarter	7	7	50	Acropora	secale	E	20220923	pale	20220923	20221107	18:18:00	19:53:00	20221017	October	17:52:00	121	26	under cytherea colony
2023	NorthMale	1	Pyramid	DiveCentre	0.4	18:13:00	2.375	0	30.14	Waxing Gibbous	29	-1	98.5	Acropora	tenuis	A	20230405	pigmented	NA	20230405	18:09:00	18:33:00	20230405	April	18:13:00	20	-10	facing DC
2023	NorthMale	1	Pyramid	DiveCentre	0.4	18:13:00	2.375	0	30.14	Waxing Gibbous	29	-1	98.5	Acropora	tenuis	B	20230405	pigmented	NA	20230405	18:09:00	18:33:00	20230405	April	18:13:00	20	-10	further from DC side
2023	NorthMale	1	Pyramid	DiveCentre	0.4	18:13:00	2.375	0	30.14	Waxing Gibbous	29	-1	98.5	Acropora	tenuis	C	20230405	pigmented	NA	20230405	18:09:00	18:33:00	20230405	April	18:13:00	20	-10	facing DC L
2023	NorthMale	1	Pyramid	DiveCentre	0.4	18:13:00	2.375	0	30.14	Waxing Gibbous	29	-1	98.5	Acropora	cytherea	A	20230405	pigmented	NA	20230405	19:16:00	21:28:00	20230405	April	18:13:00	195	63	facing DC
2023	NorthMale	1	Pyramid	DiveCentre	0.4	18:13:00	2.375	0	30.14	Waxing Gibbous	29	-1	98.5	Acropora	cytherea	B	20230405	pigmented	NA	20230405	19:16:00	21:28:00	20230405	April	18:13:00	195	63	L pyramids side
2023	NorthMale	1	Pyramid	DiveCentre	0.4	18:13:00	2.375	0	30.14	Waxing Gibbous	29	-1	98.5	Acropora	humilis	NA	20230405	pigmented	NA	20230405	19:21:00	21:06:00	20230405	April	18:13:00	173	68	blue colony
2023	NorthMale	1	Pyramid	DiveCentre	0.4	18:13:00	2.375	0	30.14	Waxing Gibbous	29	-1	98.5	Acropora	millepora	NA	20230405	pigmented	NA	20230405	18:18:00	20:12:00	20230405	April	18:13:00	119	5	NA
2023	NorthMale	1	Pyramid	DiveCentre	0.4	18:13:00	2.375	0	30.14	Waxing Gibbous	29	-1	98.5	Acropora	muricata	NA	20230405	pigmented	NA	20230405	19:16:00	20:58:00	20230405	April	18:13:00	165	63	NA
2023	NorthMale	1	Pyramid	DiveCentre	0.4	18:13:00	2.375	0	30.14	Waxing Gibbous	29	-1	98.5	Acropora	cytherea	A	20230405	pigmented	NA	20230405	19:16:00	20:54:00	20230405	April	18:13:00	161	63	NA
2023	NorthMale	1	Pyramid	DiveCentre	0.4	18:13:00	2.375	0	30.14	Waxing Gibbous	29	-1	98.5	Acropora	cytherea	B	20230405	pigmented	NA	20230405	19:16:00	20:54:00	20230405	April	18:13:00	161	63	NA
2023	NorthMale	1	Pyramid	DiveCentre	0.4	18:13:00	2.375	0	30.14	Waxing Gibbous	29	-1	98.5	Acropora	humilis	NA	20230109	white	NA	20230405	19:32:00	20:27:00	20230405	April	18:13:00	134	79	NA
2023	NorthMale	1	Pyramid	DiveCentre	0.4	18:13:00	2.375	0	30.14	Waxing Gibbous	29	-1	98.5	Acropora	cytherea	C	20230405	pigmented	NA	20230405	19:16:00	20:54:00	20230405	April	18:13:00	161	63	NA
2023	NorthMale	1	Pyramid	DiveCentre	0.4	18:13:00	2.375	0	30.14	Waxing Gibbous	29	-1	98.5	Acropora	hyacinthus	NA	20230405	pigmented	NA	20230405	19:15:00	20:54:00	20230405	April	18:13:00	161	62	NA
2023	NorthMale	1	Pyramid	DiveCentre	0.4	18:13:00	2.375	0	30.14	Waxing Gibbous	29	-1	98.5	Acropora	tenuis	A	20230405	pigmented	NA	20230405	17:49:00	18:32:00	20230405	April	18:13:00	19	-24	NA
2023	NorthMale	1	Pyramid	DiveCentre	0.4	18:13:00	2.375	0	30.14	Waxing Gibbous	29	-1	98.5	Acropora	tenuis	B	20230405	pigmented	NA	20230405	17:49:00	18:33:00	20230405	April	18:13:00	20	-24	NA
2023	NorthMale	1	Pyramid	DiveCentre	0.4	18:13:00	2.375	0	30.14	Waxing Gibbous	29	-1	98.5	Acropora	tenuis	C	20230405	pigmented	NA	20230405	17:49:00	18:33:00	20230405	April	18:13:00	20	-24	NA
2023	NorthMale	1	Pyramid	DiveCentre	0.4	18:13:00	2.375	0	30.14	Waxing Gibbous	29	-1	98.5	Acropora	tenuis	D	20230405	pigmented	NA	20230405	17:49:00	18:33:00	20230405	April	18:13:00	20	-24	NA
2023	NorthMale	1	Pyramid	DiveCentre	0.4	18:13:00	2.375	0	30.14	Waxing Gibbous	29	-1	98.5	Acropora	tenuis	NA	20230405	pigmented	NA	20230405	17:54:00	18:32:00	20230405	April	18:13:00	19	-19	NA
2023	NorthMale	1	Pyramid	DiveCentre	0.4	18:13:00	2.375	0	30.14	Waxing Gibbous	29	-1	98.5	Acropora	nasuta	NA	20230405	pigmented	NA	20230405	19:33:00	21:29:00	20230405	April	18:13:00	196	80	NA
2023	NorthMale	1	Pyramid	DiveCentre	0.4	18:13:00	2.375	0	30.14	Waxing Gibbous	29	-1	98.5	Acropora	tenuis	NA	20230405	pigmented	NA	20230405	18:14:00	18:33:00	20230405	April	18:13:00	20	1	NA
2022	NorthMale	1	Pyramid	DiveCentre	0.5	20:44:00	14.25	0	27.94	Last Quarter	7	7	50	Acropora	secale	F	20220923	white	NA	20221005	18:20:00	20:00:00	20221017	October	17:52:00	128	28	batfish side
2023	NorthMale	1	Pyramid	DiveCentre	0.4	18:13:00	2.375	0	30.14	Waxing Gibbous	29	-1	98.5	Acropora	hyacinthus	NA	20230405	pigmented	NA	20230405	19:15:00	20:54:00	20230405	April	18:13:00	161	62	NA
2023	NorthMale	1	Pyramid	DiveCentre	0.4	18:13:00	2.375	0	30.14	Waxing Gibbous	29	-1	98.5	Acropora	tenuis	A	20230405	pigmented	NA	20230405	17:49:00	18:33:00	20230405	April	18:13:00	20	-24	Outer side
2023	NorthMale	1	Pyramid	DiveCentre	0.4	18:13:00	2.375	0	30.14	Waxing Gibbous	29	-1	98.5	Acropora	tenuis	B	20230405	pigmented	NA	20230405	18:09:00	18:33:00	20230405	April	18:13:00	20	-4	Inner side
2023	NorthMale	1	Pyramid	DiveCentre	0.4	18:13:00	2.375	0	30.14	Waxing Gibbous	29	-1	98.5	Acropora	millepora	NA	20230405	pigmented	NA	20230405	18:18:00	20:12:00	20230405	April	18:13:00	119	5	NA
2023	NorthMale	1	Pyramid	DiveCentre	0.4	18:13:00	2.375	0	30.14	Waxing Gibbous	29	-1	98.5	Acropora	cytherea	NA	20230405	pigmented	NA	20230405	19:16:00	21:28:00	20230405	April	18:13:00	195	63	NA
2023	NorthMale	1	Pyramid	DiveCentre	0.4	18:13:00	2.375	0	30.14	Waxing Gibbous	29	-1	98.5	Acropora	cytherea	NA	20230405	pigmented	NA	20230405	19:16:00	21:28:00	20230405	April	18:13:00	195	63	NA
2023	NorthMale	1	Pyramid	DiveCentre	0.4	18:13:00	2.375	0	30.14	Waxing Gibbous	29	-1	98.5	Acropora	muricata	NA	20230405	pigmented	NA	20230405	19:16:00	20:58:00	20230405	April	18:13:00	165	63	NA
2023	NorthMale	1	Pyramid	DiveCentre	0.4	18:13:00	2.375	0	30.14	Waxing Gibbous	29	-1	98.5	Acropora	millepora	NA	20230405	pigmented	NA	20230405	18:18:00	20:12:00	20230405	April	18:13:00	119	5	NA
2023	NorthMale	1	Pyramid	DiveCentre	0.4	18:13:00	2.375	0	30.14	Waxing Gibbous	29	-1	98.5	Acropora	gemmifera	NA	20230405	pigmented	NA	20230405	19:23:00	21:00:00	20230405	April	18:13:00	167	70	NA
2023	NorthMale	1	Pyramid	DiveCentre	0.4	18:13:00	2.375	0	30.14	Waxing Gibbous	29	-1	98.5	Acropora	muricata	NA	20230405	pigmented	NA	20230405	19:16:00	20:51:00	20230405	April	18:13:00	158	63	NA
2022	NorthMale	1	Pyramid	DiveCentre	0.5	20:44:00	14.25	0	27.94	Last Quarter	7	7	50	Acropora	secale	A	20220714	white	20221005	20221107	18:20:00	19:53:00	20221017	October	17:52:00	121	28	still white 20220923, no gametes 20221022; by gap
2023	NorthMale	1	Pyramid	DiveCentre	0.4	18:13:00	2.375	0	30.14	Waxing Gibbous	29	-1	98.5	Acropora	hempricii	NA	20230405	pigmented	NA	20230405	19:16:00	20:53:00	20230405	April	18:13:00	160	63	NA
2023	NorthMale	1	Pyramid	DiveCentre	0.4	18:13:00	2.375	0	30.14	Waxing Gibbous	29	-1	98.5	Acropora	cytherea	NA	20230405	pigmented	NA	20230405	19:16:00	21:28:00	20230405	April	18:13:00	195	63	NA
2023	NorthMale	1	Pyramid	DiveCentre	0.4	18:13:00	2.375	0	30.14	Waxing Gibbous	29	-1	98.5	Acropora	tenuis	NA	20230405	pigmented	NA	20230405	18:18:00	18:33:00	20230405	April	18:13:00	20	5	NA
2023	NorthMale	1	Pyramid	DiveCentre	0.4	18:13:00	2.375	0	30.14	Waxing Gibbous	29	-1	98.5	Acropora	gemmifera	NA	20230405	pigmented	NA	20230405	19:23:00	20:55:00	20230405	April	18:13:00	162	70	NA
2023	NorthMale	1	Pyramid	DiveCentre	0.4	18:13:00	2.375	0	30.14	Waxing Gibbous	29	-1	98.5	Acropora	muricata	NA	20230405	pigmented	NA	20230405	19:16:00	20:58:00	20230405	April	18:13:00	165	63	NA
2022	NorthMale	1	Pyramid	DiveCentre	0.3	20:44:00	14.25	0	27.94	Waxing Gibbous	29	-1	97.7	Acropora	secale	C	20220629	pale	20220922	20221107	18:18:00	19:53:00	20221017	October	17:52:00	121	26
2023	NorthMale	1	Pyramid	DiveCentre	0.4	18:13:00	2.375	0	30.14	Waxing Gibbous	29	-1	98.5	Acropora	hyacinthus	NA	20230405	pigmented	NA	20230405	19:15:00	20:54:00	20230405	April	18:13:00	161	62	NA
2023	NorthMale	1	Pyramid	DiveCentre	0.4	18:13:00	2.375	0	30.14	Waxing Gibbous	29	-1	98.5	Acropora	tenuis	A	20230405	pigmented	NA	20230405	18:18:00	18:32:00	20230405	April	18:13:00	20	5	NA
2023	NorthMale	1	Pyramid	DiveCentre	0.4	18:13:00	2.375	0	30.14	Waxing Gibbous	29	-1	98.5	Acropora	muricata	A	20230405	pigmented	NA	20230405	19:16:00	20:58:00	20230405	April	18:13:00	165	63	NA
2023	NorthMale	1	Pyramid	DiveCentre	0.4	18:13:00	2.375	0	30.14	Waxing Gibbous	29	-1	98.5	Acropora	muricata	B	20230405	pigmented	NA	20230405	19:16:00	20:58:00	20230405	April	18:13:00	165	63	NA
2023	NorthMale	1	Pyramid	DiveCentre	0.4	18:13:00	2.375	0	30.14	Waxing Gibbous	29	-1	98.5	Acropora	muricata	NA	20230405	pigmented	NA	20230405	19:16:00	20:58:00	20230405	April	18:13:00	165	63	NA
2023	NorthMale	1	Pyramid	DiveCentre	0.4	18:13:00	2.375	0	30.14	Waxing Gibbous	29	-1	98.5	Acropora	muricata	NA	20230405	pigmented	NA	20230405	19:16:00	20:58:00	20230405	April	18:13:00	165	63	NA
2023	NorthMale	1	Pyramid	DiveCentre	0.4	18:13:00	2.375	0	30.14	Waxing Gibbous	29	-1	98.5	Acropora	muricata	NA	20230405	pigmented	NA	20230405	19:16:00	20:58:00	20230405	April	18:13:00	165	63	NA
2022	NorthMale	1	Relocated	Blue Hole	0.5	20:15:00	17.75	1.7	27.93	Waning Crescent	8	8	47.5	Acropora	secale	NA	20220924	pale	20220924	20221005	NA	NA	20221018	October	17:51:00	NA	NA	between pale & pigmented when found but were darker by 5.11
2023	NorthMale	1	Pyramid	DiveCentre	0.4	20:14:00	2.375	0	29.97	Waxing Gibbous	3	3	91.5	Acropora	tenuis	NA	20230409	pigmented	NA	20230409	17:26:00	18:31:00	20230409	April	18:13:00	18	-47	only a small section of the colony spawning
2023	NorthMale	1	Pyramid	DiveCentre	0.4	19:15:00	2.375	10.1	29.91	Waning Gibbous	1	1	99.3	Acropora	tenuis	NA	20230407	pigmented	NA	20230407	17:03:00	18:35:00	20230407	April	18:13:00	22	-70	3 branches only
2023	NorthMale	1	Pyramid	DiveCentre	0.4	19:15:00	5.625	10.1	29.91	Waning Gibbous	1	1	99.3	Acropora	tenuis	NA	20230407	pigmented	NA	20230407	17:03:00	18:38:00	20230407	April	18:13:00	25	-70	NA
2023	NorthMale	1	Pyramid	DiveCentre	0.4	19:15:00	6.357	10.1	29.91	Waning Gibbous	1	1	99.3	Acropora	tenuis	NA	20230407	pigmented	NA	20230407	17:03:00	18:38:00	20230407	April	18:13:00	25	-70	1 branch only
2023	NorthMale	1	Pyramid	DiveCentre	0.4	18:13:00	6.357	0	30.14	Waxing Gibbous	29	-1	98.5	Acropora	humilis	NA	20230109	white	NA	20230405	19:16:00	20:27:00	20230405	April	18:13:00	134	63	NA
2023	NorthMale	1	Pyramid	DiveCentre	0.4	18:13:00	2.375	0	30.14	Waxing Gibbous	29	-1	98.5	Acropora	tenuis	NA	20220922	white	NA	20230405	17:53:00	18:33:00	20230405	April	18:13:00	20	-20	NA
2023	NorthMale	1	Pyramid	DiveCentre	0.4	18:13:00	2.375	0	30.14	Waxing Gibbous	29	-1	98.5	Acropora	cytherea	NA	20230405	pigmented	NA	20230405	19:16:00	21:28:00	20230405	April	18:13:00	195	63	NA
2022	NorthMale	1	Frame	Blue Hole	0.5	20:51:00	17.75	1.7	27.93	Waning Crescent	8	8	47.5	Acropora	secale	NA	20221005	pigmented	NA	20221005	NA	NA	20221018	October	17:51:00	NA	NA	face 1 bar 4
2023	NorthMale	1	Pyramid	DiveCentre	0.4	18:13:00	2.375	0	30.14	Waxing Gibbous	29	-1	98.5	Acropora	cytherea	NA	20230109	pale	20230109	20230405	19:17:00	21:28:00	20230405	April	18:13:00	195	64	NA
2023	NorthMale	1	Pyramid	DiveCentre	0.4	18:13:00	2.375	0	30.14	Waxing Gibbous	29	-1	98.5	Acropora	hempricii	NA	20230405	pigmented	NA	20230405	19:18:00	20:53:00	20230405	April	18:13:00	160	65	NA
2023	NorthMale	1	Pyramid	DiveCentre	0.4	18:13:00	2.375	0	30.14	Waxing Gibbous	29	-1	98.5	Acropora	cytherea	NA	20230405	pigmented	NA	20230405	19:19:00	21:28:00	20230405	April	18:13:00	195	66	NA
2023	NorthMale	1	Pyramid	DiveCentre	0.4	18:13:00	2.375	0	30.14	Waxing Gibbous	29	-1	98.5	Acropora	hempricii	NA	20230405	pigmented	NA	20230405	19:19:00	20:53:00	20230405	April	18:13:00	160	66	NA
2023	NorthMale	1	Pyramid	DiveCentre	0.4	18:13:00	2.375	0	30.14	Waxing Gibbous	29	-1	98.5	Acropora	nasuta	NA	20230405	pigmented	NA	20230405	19:19:00	21:29:00	20230405	April	18:13:00	196	66	NA
2023	NorthMale	1	Pyramid	DiveCentre	0.4	18:13:00	2.375	0	30.14	Waxing Gibbous	29	-1	98.5	Acropora	hempricii	NA	20230405	pigmented	NA	20230405	19:19:00	20:53:00	20230405	April	18:13:00	160	66	NA
2023	NorthMale	1	Pyramid	DiveCentre	0.4	18:13:00	2.375	0	30.14	Waxing Gibbous	29	-1	98.5	Acropora	nasuta	NA	20230405	pigmented	NA	20230405	19:19:00	21:29:00	20230405	April	18:13:00	196	66	NA
2023	NorthMale	1	Pyramid	DiveCentre	0.4	18:13:00	2.375	0	30.14	Waxing Gibbous	29	-1	98.5	Acropora	cytherea	NA	20230405	pigmented	NA	20230405	19:19:00	21:28:00	20230405	April	18:13:00	196	66	NA
2023	NorthMale	1	Pyramid	DiveCentre	0.4	18:13:00	2.375	0	30.14	Waxing Gibbous	29	-1	98.5	Acropora	tenuis	NA	20220922	white	NA	20230405	17:55:00	18:33:00	20230405	April	18:13:00	20	-18	NA
2023	NorthMale	1	Pyramid	DiveCentre	0.4	18:13:00	2.375	0	30.14	Waxing Gibbous	29	-1	98.5	Acropora	millepora	NA	20230405	pigmented	NA	20230405	18:18:00	20:53:00	20230405	April	18:13:00	160	5	NA
2022	NorthMale	1	Pyramid	DiveCentre	0.3	20:19:00	15.25	0	29.31	Waning Gibbous	4	4	91.3	Acropora	tenuis	F	20220321	pigmented	NA	20220321	18:00:00	18:32:00	20220321	March	18:16:00	16	-16
2022	NorthMale	1	Frame	Blue Hole	0.5	20:51:00	17.75	1.7	27.93	Waning Crescent	8	8	47.5	Acropora	secale	NA	20220918	pale	20220918	20221005	NA	NA	20221018	October	17:51:00	NA	NA	face 1 bar 1
2023	NorthMale	1	Pyramid	DiveCentre	0.4	18:13:00	2.375	0	30.14	Waxing Gibbous	29	-1	98.5	Acropora	cytherea	NA	20230109	white	NA	20230405	19:19:00	21:28:00	20230405	April	18:13:00	196	66	NA
2023	NorthMale	1	Pyramid	DiveCentre	0.4	18:13:00	2.375	0	30.14	Waxing Gibbous	29	-1	98.5	Acropora	tenuis	NA	20220922	white	NA	20230405	17:57:00	18:33:00	20230405	April	18:13:00	20	-16	NA
2023	NorthMale	1	Pyramid	DiveCentre	0.4	18:13:00	2.375	0	30.14	Waxing Gibbous	29	-1	98.5	Acropora	tenuis	NA	20220922	white	NA	20230405	17:58:00	18:33:00	20230405	April	18:13:00	20	-15	NA
2023	NorthMale	1	Pyramid	DiveCentre	0.4	18:13:00	2.375	0	30.14	Waxing Gibbous	29	-1	98.5	Acropora	tenuis	NA	20220922	white	NA	20230405	17:57:00	18:33:00	20230405	April	18:13:00	20	-16	NA
2023	NorthMale	1	Pyramid	DiveCentre	0.4	18:13:00	2.375	0	30.14	Waxing Gibbous	29	-1	98.5	Acropora	humilis	NA	20230109	white	NA	20230405	19:21:00	20:15:00	20230405	April	18:13:00	122	68	NA
2023	NorthMale	1	Pyramid	DiveCentre	0.4	18:13:00	2.375	0	30.14	Waxing Gibbous	29	-1	98.5	Acropora	nasuta	NA	20230405	pigmented	NA	20230405	19:23:00	21:29:00	20230405	April	18:13:00	196	70	NA
2023	NorthMale	1	Pyramid	DiveCentre	0.4	18:13:00	2.375	0	30.14	Waxing Gibbous	29	-1	98.5	Acropora	humilis	NA	20230405	pigmented	NA	20230405	19:21:00	20:17:00	20230405	April	18:13:00	124	68	NA
2023	NorthMale	1	Pyramid	DiveCentre	0.4	18:13:00	2.375	0	30.14	Waxing Gibbous	29	-1	98.5	Acropora	hyacinthus	NA	20230405	pigmented	NA	20230405	19:15:00	20:54:00	20230405	April	18:13:00	161	62	NA
2023	NorthMale	1	Pyramid	DiveCentre	0.4	18:13:00	2.375	0	30.14	Waxing Gibbous	29	-1	98.5	Acropora	tenuis	NA	20220922	white	NA	20230405	17:59:00	18:33:00	20230405	April	18:13:00	20	-14	NA
2023	NorthMale	1	Pyramid	DiveCentre	0.4	18:13:00	2.375	0	30.14	Waxing Gibbous	29	-1	98.5	Acropora	tenuis	NA	20230109	white	NA	20230405	17:59:00	18:33:00	20230405	April	18:13:00	20	-14	NA
2022	NorthMale	1	Frame	Blue Hole	0.5	20:51:00	17.75	1.7	27.93	Waning Crescent	8	8	47.5	Acropora	secale	NA	20220918	pale	20220918	20221005	NA	NA	20221018	October	17:51:00	NA	NA	face 1 bar 3
2023	NorthMale	1	Pyramid	DiveCentre	0.4	18:13:00	2.375	0	30.14	Waxing Gibbous	29	-1	98.5	Acropora	humilis	NA	20230405	pigmented	NA	20230405	19:21:00	20:32:00	20230405	April	18:13:00	139	68	NA
2023	NorthMale	1	Pyramid	DiveCentre	0.4	18:13:00	2.375	0	30.14	Waxing Gibbous	29	-1	98.5	Acropora	tenuis	A	20230405	pigmented	NA	20230405	18:02:00	18:33:00	20230405	April	18:13:00	20	-11	NA
2023	NorthMale	1	Pyramid	DiveCentre	0.4	18:13:00	2.375	0	30.14	Waxing Gibbous	29	-1	98.5	Acropora	tenuis	B	20230405	pigmented	NA	20230405	18:03:00	18:33:00	20230405	April	18:13:00	20	-10	NA
2023	NorthMale	1	Pyramid	DiveCentre	0.4	18:13:00	2.375	0	30.14	Waxing Gibbous	29	-1	98.5	Acropora	cytherea	A	20230405	pigmented	NA	20230405	19:16:00	20:32:00	20230405	April	18:13:00	139	63	NA
2023	NorthMale	1	Pyramid	DiveCentre	0.4	18:13:00	2.375	0	30.14	Waxing Gibbous	29	-1	98.5	Acropora	cytherea	B	20230405	pigmented	NA	20230405	19:16:00	21:28:00	20230405	April	18:13:00	195	63	NA
2023	NorthMale	1	Pyramid	DiveCentre	0.4	18:13:00	2.375	0	30.14	Waxing Gibbous	29	-1	98.5	Acropora	cytherea	C	20230405	pigmented	NA	20230405	19:16:00	21:28:00	20230405	April	18:13:00	195	63	NA
2023	NorthMale	1	Pyramid	DiveCentre	0.4	18:13:00	2.375	0	30.14	Waxing Gibbous	29	-1	98.5	Acropora	nasuta	NA	20230405	pigmented	NA	20230405	19:16:00	21:31:00	20230405	April	18:13:00	198	63	NA
2023	NorthMale	1	Pyramid	DiveCentre	0.4	18:13:00	2.375	0	30.14	Waxing Gibbous	29	-1	98.5	Acropora	tenuis	NA	20230405	pigmented	NA	20230405	18:04:00	18:33:00	20230405	April	18:13:00	20	-9	NA
2023	NorthMale	1	Pyramid	DiveCentre	0.4	18:13:00	2.375	0	30.14	Waxing Gibbous	29	-1	98.5	Acropora	tenuis	NA	20230405	pigmented	NA	20230405	18:04:00	18:33:00	20230405	April	18:13:00	20	-9	NA
2023	NorthMale	1	Pyramid	DiveCentre	0.4	18:13:00	2.375	0	30.14	Waxing Gibbous	29	-1	98.5	Acropora	millepora	NA	20230405	pigmented	NA	20230405	18:18:00	21:03:00	20230405	April	18:13:00	170	5	NA
2022	NorthMale	1	Frame	Blue Hole	0.5	20:51:00	17.75	1.7	27.93	Waning Crescent	8	8	47.5	Acropora	secale	NA	20220918	pale	20220918	20221005	NA	NA	20221018	October	17:51:00	NA	NA	face 1 bar 4 L
2023	NorthMale	1	Pyramid	DiveCentre	0.4	18:13:00	2.375	0	30.14	Waxing Gibbous	29	-1	98.5	Acropora	clathrata	NA	20230405	pigmented	NA	20230405	19:20:00	21:30:00	20230405	April	18:13:00	197	67	NA
2023	NorthMale	1	Pyramid	DiveCentre	0.4	18:13:00	2.375	0	30.14	Waxing Gibbous	29	-1	98.5	Acropora	tenuis	NA	20230405	pigmented	NA	20230405	18:05:00	18:33:00	20230405	April	18:13:00	20	-8	NA
2023	NorthMale	1	Pyramid	DiveCentre	0.4	18:13:00	2.375	0	30.14	Waxing Gibbous	29	-1	98.5	Acropora	tenuis	NA	20230405	pigmented	NA	20230405	18:06:00	18:33:00	20230405	April	18:13:00	20	-7	NA
2023	NorthMale	1	Pyramid	DiveCentre	0.4	18:13:00	2.375	0	30.14	Waxing Gibbous	29	-1	98.5	Acropora	muricata	NA	20230405	pigmented	NA	20230405	19:16:00	20:44:00	20230405	April	18:13:00	151	63	NA
2023	NorthMale	1	Pyramid	DiveCentre	0.4	18:13:00	2.375	0	30.14	Waxing Gibbous	29	-1	98.5	Acropora	humilis	NA	20230109	white	NA	20230405	19:21:00	20:27:00	20230405	April	18:13:00	134	68	NA
2023	NorthMale	1	Pyramid	DiveCentre	0.4	18:13:00	2.375	0	30.14	Waxing Gibbous	29	-1	98.5	Acropora	cytherea	NA	20230405	pigmented	NA	20230405	19:16:00	21:29:00	20230405	April	18:13:00	196	63	NA
2023	NorthMale	1	Pyramid	DiveCentre	0.4	18:13:00	2.375	0	30.14	Waxing Gibbous	29	-1	98.5	Acropora	tenuis	A	20230405	pigmented	NA	20230405	18:08:00	18:33:00	20230405	April	18:13:00	20	-5	NA
2023	NorthMale	1	Pyramid	DiveCentre	0.4	18:13:00	2.375	0	30.14	Waxing Gibbous	29	-1	98.5	Acropora	tenuis	B	20230405	pigmented	NA	20230405	18:08:00	18:33:00	20230405	April	18:13:00	20	-5	NA
2022	NorthMale	1	Frame	Blue Hole	0.5	20:51:00	17.75	1.7	27.93	Waning Crescent	8	8	47.5	Acropora	secale	NA	20220918	pale	20220918	20221005	NA	NA	20221018	October	17:51:00	NA	NA	face 1 bar 4 R
2023	NorthMale	1	Pyramid	DiveCentre	0.4	18:13:00	2.375	0	30.14	Waxing Gibbous	29	-1	98.5	Acropora	millepora	NA	20230405	pigmented	NA	20230405	18:18:00	21:24:00	20230405	April	18:13:00	191	5	split spawned: first at 20:49 and second at 21:24
2023	NorthMale	1	Frame	DiveCentre	0.4	18:13:00	2.375	0	30.14	Waxing Gibbous	29	-1	98.5	Acropora	hyacinthus	NA	20230405	pigmented	NA	20230405	19:15:00	20:54:00	20230405	April	18:13:00	161	62	F5B5
2023	NorthMale	1	Frame	DiveCentre	0.4	18:13:00	2.375	0	30.14	Waxing Gibbous	29	-1	98.5	Acropora	millepora	NA	20230405	pigmented	NA	20230405	19:15:00	20:12:00	20230405	April	18:13:00	119	62	F5B6
2023	NorthMale	1	Frame	DiveCentre	0.4	18:13:00	2.375	0	30.14	Waxing Gibbous	29	-1	98.5	Acropora	hyacinthus	NA	20230405	pigmented	NA	20230405	19:15:00	20:54:00	20230405	April	18:13:00	161	62	F5B7
2023	NorthMale	1	Pyramid	DiveCentre	0.4	18:13:00	2.375	0	30.14	Waxing Gibbous	29	-1	98.5	Acropora	tenuis	NA	20230405	pigmented	NA	20230405	18:18:00	18:33:00	20230405	April	18:13:00	20	5	NA
2023	NorthMale	1	Pyramid	DiveCentre	0.4	18:13:00	2.375	0	30.14	Waxing Gibbous	29	-1	98.5	Acropora	muricata	NA	20230405	pigmented	NA	20230405	19:16:00	20:46:00	20230405	April	18:13:00	153	63	NA
2023	NorthMale	1	Pyramid	DiveCentre	0.4	18:13:00	2.375	0	30.14	Waxing Gibbous	29	-1	98.5	Acropora	hyacinthus	NA	20230405	pigmented	NA	20230405	19:15:00	20:54:00	20230405	April	18:13:00	161	62	NA
2023	NorthMale	1	Pyramid	DiveCentre	0.4	18:13:00	2.375	0	30.14	Waxing Gibbous	29	-1	98.5	Acropora	tenuis	NA	20230405	pigmented	NA	20230405	18:14:00	18:36:00	20230405	April	18:13:00	23	1	NA
2022	NorthMale	1	Frame	Blue Hole	0.5	20:51:00	17.75	1.7	27.93	Waning Crescent	8	8	47.5	Acropora	secale	NA	20220918	pigmented	NA	20220918	NA	NA	20221018	October	17:51:00	NA	NA	face 2 bar 1,
2023	NorthMale	1	Pyramid	DiveCentre	0.4	18:13:00	2.375	0	30.14	Waxing Gibbous	29	-1	98.5	Acropora	humilis	NA	20230405	pigmented	NA	20230405	19:21:00	21:00:00	20230405	April	18:13:00	167	68	NA
2023	NorthMale	1	Pyramid	DiveCentre	0.4	18:13:00	2.375	0	30.14	Waxing Gibbous	29	-1	98.5	Acropora	humilis	NA	20230405	pigmented	NA	20230405	19:21:00	20:59:00	20230405	April	18:13:00	166	68	NA
2023	NorthMale	1	Pyramid	DiveCentre	0.4	18:13:00	2.375	0	30.14	Waxing Gibbous	29	-1	98.5	Acropora	aspera	NA	20230405	pigmented	NA	20230405	20:03:00	20:37:00	20230405	April	18:13:00	144	110	NA
2023	NorthMale	1	Pyramid	DiveCentre	0.4	18:13:00	2.375	0	30.14	Waxing Gibbous	29	-1	98.5	Acropora	tenuis	NA	20230405	pigmented	NA	20230405	18:14:00	18:36:00	20230405	April	18:13:00	23	1	spawned pale eggs
2023	NorthMale	1	Pyramid	DiveCentre	0.4	18:13:00	2.375	0	30.14	Waxing Gibbous	29	-1	98.5	Acropora	tenuis	A	20230405	pigmented	NA	20230405	18:15:00	18:32:00	20230405	April	18:13:00	19	2	NA
2023	NorthMale	1	Pyramid	DiveCentre	0.4	18:13:00	2.375	0	30.14	Waxing Gibbous	29	-1	98.5	Acropora	tenuis	B	20230405	pigmented	NA	20230405	18:17:00	18:32:00	20230405	April	18:13:00	19	4	NA
2023	NorthMale	1	Pyramid	DiveCentre	0.4	18:13:00	2.375	0	30.14	Waxing Gibbous	29	-1	98.5	Acropora	tenuis	C	20230405	pigmented	NA	20230405	18:16:00	18:32:00	20230405	April	18:13:00	19	3	NA
2023	NorthMale	1	Pyramid	DiveCentre	0.4	18:13:00	2.375	0	30.14	Waxing Gibbous	29	-1	98.5	Acropora	cytherea	NA	20230110	white	NA	20230405	19:16:00	21:29:00	20230405	April	18:13:00	196	63	NA
2022	NorthMale	1	Frame	Blue Hole	0.5	20:51:00	17.75	1.7	27.93	Waning Crescent	8	8	47.5	Acropora	secale	NA	20220918	pigmented	NA	20220918	NA	NA	20221018	October	17:51:00	NA	NA	face 2 bar 2
2023	NorthMale	1	Pyramid	DiveCentre	0.4	18:13:00	2.375	0	30.14	Waxing Gibbous	29	-1	98.5	Acropora	tenuis	NA	20230405	pigmented	NA	20230405	18:17:00	18:33:00	20230405	April	18:13:00	20	4	NA
2023	NorthMale	1	Pyramid	DiveCentre	0.4	18:13:00	2.375	0	30.14	Waxing Gibbous	29	-1	98.5	Acropora	millepora	NA	20230405	pigmented	NA	20230405	18:18:00	20:12:00	20230405	April	18:13:00	119	5	NA
2023	NorthMale	1	Frame	DiveCentre	0.4	18:13:00	2.375	0	30.14	Waxing Gibbous	29	-1	98.5	Acropora	muricata	NA	20230405	pigmented	NA	20230405	19:15:00	20:58:00	20230405	April	18:13:00	165	62	not RS frames, built by Extreme Maldives prior to 2020
2023	NorthMale	1	Frame	DiveCentre	0.4	18:13:00	2.375	0	30.14	Waxing Gibbous	29	-1	98.5	Acropora	muricata	NA	20230405	pigmented	NA	20230405	19:15:00	20:58:00	20230405	April	18:13:00	165	62	not RS frames, built by Extreme Maldives prior to 2020
2023	NorthMale	1	Frame	DiveCentre	0.4	18:13:00	2.375	0	30.14	Waxing Gibbous	29	-1	98.5	Acropora	muricata	NA	20230405	pigmented	NA	20230405	19:15:00	20:53:00	20230405	April	18:13:00	160	62	not RS frames, built by Extreme Maldives prior to 2020
2023	NorthMale	1	Frame	DiveCentre	0.4	18:13:00	2.375	0	30.14	Waxing Gibbous	29	-1	98.5	Acropora	muricata	NA	20230405	pigmented	NA	20230405	19:15:00	20:53:00	20230405	April	18:13:00	160	62	not RS frames, built by Extreme Maldives prior to 2020
2023	NorthMale	1	Frame	DiveCentre	0.4	18:13:00	2.375	0	30.14	Waxing Gibbous	29	-1	98.5	Acropora	muricata	NA	20230405	pigmented	NA	20230405	19:15:00	20:53:00	20230405	April	18:13:00	160	62	not RS frames, built by Extreme Maldives prior to 2020
2023	NorthMale	1	Frame	DiveCentre	0.4	18:13:00	2.375	0	30.14	Waxing Gibbous	29	-1	98.5	Acropora	muricata	NA	20230405	pigmented	NA	20230405	19:15:00	20:53:00	20230405	April	18:13:00	160	62	not RS frames, built by Extreme Maldives prior to 2020
2022	NorthMale	1	Frame	Blue Hole	0.5	20:51:00	17.75	1.7	27.93	Waning Crescent	8	8	47.5	Acropora	secale	NA	20220918	pale	20220918	20221005	NA	NA	20221018	October	17:51:00	NA	NA	face 2 bar 3 L,
2023	NorthMale	1	Frame	DiveCentre	0.4	18:13:00	2.375	0	30.14	Waxing Gibbous	29	-1	98.5	Acropora	muricata	NA	20230405	pigmented	NA	20230405	19:15:00	20:53:00	20230405	April	18:13:00	160	62	not RS frames, built by Extreme Maldives prior to 2020
2023	NorthMale	1	Frame	DiveCentre	0.4	18:13:00	2.375	0	30.14	Waxing Gibbous	29	-1	98.5	Acropora	muricata	NA	20230405	pigmented	NA	20230405	19:15:00	20:53:00	20230405	April	18:13:00	160	62	not RS frames, built by Extreme Maldives prior to 2020
2023	NorthMale	1	Frame	DiveCentre	0.4	18:13:00	2.375	0	30.14	Waxing Gibbous	29	-1	98.5	Acropora	muricata	NA	20230405	pigmented	NA	20230405	19:15:00	20:53:00	20230405	April	18:13:00	160	62	not RS frames, built by Extreme Maldives prior to 2020
2023	NorthMale	1	Frame	DiveCentre	0.4	18:13:00	2.375	0	30.14	Waxing Gibbous	29	-1	98.5	Acropora	muricata	NA	20230405	pigmented	NA	20230405	19:15:00	20:53:00	20230405	April	18:13:00	160	62	not RS frames, built by Extreme Maldives prior to 2020
2023	NorthMale	1	Frame	DiveCentre	0.4	18:13:00	2.375	0	30.14	Waxing Gibbous	29	-1	98.5	Acropora	hempricii	NA	20230405	pigmented	NA	20230405	19:15:00	20:53:00	20230405	April	18:13:00	160	62	not RS frames, built by Extreme Maldives prior to 2020
2023	NorthMale	1	Frame	DiveCentre	0.4	18:13:00	2.375	0	30.14	Waxing Gibbous	29	-1	98.5	Acropora	muricata	NA	20230405	pigmented	NA	20230405	19:15:00	20:29:00	20230405	April	18:13:00	136	62	NA
2023	NorthMale	1	Pyramid	DiveCentre	0.4	18:13:00	2.375	0	30.14	Waxing Gibbous	29	-1	98.5	Acropora	tenuis	NA	20230405	pigmented	NA	20230405	18:22:00	18:33:00	20230405	April	18:13:00	20	9	NA
2023	NorthMale	1	Pyramid	DiveCentre	0.4	18:13:00	2.375	0	30.14	Waxing Gibbous	29	-1	98.5	Acropora	tenuis	NA	20230405	pigmented	NA	20230405	18:22:00	18:33:00	20230405	April	18:13:00	20	9	NA
2022	NorthMale	1	Frame	Blue Hole	0.5	20:51:00	17.75	1.7	27.93	Waning Crescent	8	8	47.5	Acropora	secale	NA	20220918	pigmented	NA	20220918	NA	NA	20221018	October	17:51:00	NA	NA	face 2 bar 4
2023	NorthMale	1	Pyramid	DiveCentre	0.4	18:13:00	2.375	0	30.14	Waxing Gibbous	29	-1	98.5	Acropora	hyacinthus	NA	20230405	pigmented	NA	20230405	19:15:00	20:54:00	20230405	April	18:13:00	161	62	NA
2023	NorthMale	1	Pyramid	DiveCentre	0.4	18:13:00	2.375	0	30.14	Waxing Gibbous	29	-1	98.5	Acropora	millepora	NA	20230405	pigmented	NA	20230405	18:18:00	20:12:00	20230405	April	18:13:00	119	5	NA
2023	NorthMale	1	Pyramid	DiveCentre	0.4	18:13:00	2.375	0	30.14	Waxing Gibbous	29	-1	98.5	Acropora	humilis	NA	20220922	white	NA	20230405	19:21:00	20:27:00	20230405	April	18:13:00	134	68	NA
2023	NorthMale	1	Pyramid	DiveCentre	0.4	18:13:00	2.375	0	30.14	Waxing Gibbous	29	-1	98.5	Acropora	cytherea	NA	20230405	pigmented	NA	20230405	19:16:00	21:28:00	20230405	April	18:13:00	195	63	NA
2023	NorthMale	1	Pyramid	DiveCentre	0.4	18:13:00	2.375	0	30.14	Waxing Gibbous	29	-1	98.5	Acropora	cytherea	NA	20230405	pigmented	NA	20230405	19:16:00	21:28:00	20230405	April	18:13:00	195	63	NA
2023	NorthMale	1	Pyramid	DiveCentre	0.4	18:13:00	2.375	0	30.14	Waxing Gibbous	29	-1	98.5	Acropora	tenuis	NA	20230405	pigmented	NA	20230405	18:25:00	18:33:00	20230405	April	18:13:00	20	12	NA
2023	NorthMale	1	Pyramid	DiveCentre	0.4	19:44:00	2.375	0	29.91	Waning Gibbous	2	2	96.5	Acropora	tenuis	NA	20230408	pigmented	NA	20230408	17:20:00	18:38:00	20230408	April	18:13:00	25	-53	NA
2022	NorthMale	1	Frame	Blue Hole	0.5	20:51:00	17.75	1.7	27.93	Waning Crescent	8	8	47.5	Acropora	secale	NA	20220918	pale	20220918	NA	NA	NA	20221018	October	17:51:00	NA	NA	face 3 bar 4, still pale 20221005
2023	NorthMale	1	Pyramid	DiveCentre	0.4	19:44:00	2.375	0	29.91	Waning Gibbous	2	2	96.5	Acropora	tenuis	NA	20230408	pigmented	NA	20230408	17:40:00	18:32:00	20230408	April	18:13:00	19	-33	NA
2023	NorthMale	1	Pyramid	DiveCentre	0.4	19:44:00	6.2	0	29.91	Waning Gibbous	2	2	96.5	Acropora	tenuis	NA	20230408	pigmented	NA	20230408	17:56:00	18:36:00	20230408	April	18:13:00	23	-17	NA
2023	NorthMale	1	Pyramid	DiveCentre	0.4	19:44:00	6.2	0	29.91	Waning Gibbous	2	2	96.5	Acropora	tenuis	NA	20230408	pigmented	NA	20230408	18:02:00	18:36:00	20230408	April	18:13:00	23	-11	NA
2023	NorthMale	1	Pyramid	DiveCentre	0.4	19:44:00	6.2	0	29.91	Waning Gibbous	2	2	96.5	Acropora	tenuis	NA	20230408	pigmented	NA	20230408	18:02:00	18:36:00	20230408	April	18:13:00	23	-11	NA
2023	NorthMale	1	Pyramid	DiveCentre	0.4	19:44:00	6.2	0	29.91	Waning Gibbous	2	2	96.5	Acropora	tenuis	NA	20230408	pigmented	NA	20230408	18:05:00	18:36:00	20230408	April	18:13:00	23	-8	NA
2023	NorthMale	1	Pyramid	DiveCentre	0.4	19:44:00	6.2	0	29.91	Waning Gibbous	2	2	96.5	Acropora	tenuis	NA	20230408	pigmented	NA	20230408	17:20:00	18:36:00	20230408	April	18:13:00	23	-53	NA
2023	NorthMale	1	Pyramid	DiveCentre	0.4	19:44:00	6.2	0	29.91	Waning Gibbous	2	2	96.5	Acropora	tenuis	NA	20230408	pigmented	NA	20230408	17:20:00	18:38:00	20230408	April	18:13:00	25	-53	NA
2023	NorthMale	1	Pyramid	DiveCentre	0.4	19:44:00	6.2	0	29.91	Waning Gibbous	2	2	96.5	Acropora	tenuis	NA	20230408	pigmented	NA	20230408	17:46:00	18:36:00	20230408	April	18:13:00	23	-27	NA
2022	NorthMale	1	Frame	Blue Hole	0.5	20:51:00	17.75	1.7	27.93	Waning Crescent	8	8	47.5	Acropora	secale	NA	20220918	pigmented	NA	20220918	NA	NA	20221018	October	17:51:00	NA	NA	face 4 bar 1
2023	NorthMale	1	Pyramid	DiveCentre	0.4	18:50:00	3	0.9	30.05	Full Moon	0	0	100	Acropora	muricata	NA	20230406	pigmented	NA	20230406	20:21:00	20:28:00	20230406	April	18:13:00	135	128	NA
2023	NorthMale	1	Pyramid	DiveCentre	0.4	18:50:00	3	0.9	30.05	Full Moon	0	0	100	Acropora	hempricii	NA	20230406	pigmented	NA	20230406	18:51:00	20:40:00	20230406	April	18:13:00	147	38	NA
2023	NorthMale	1	Pyramid	DiveCentre	0.4	18:50:00	3	0.9	30.05	Full Moon	0	0	100	Acropora	tenuis	NA	20230406	pigmented	NA	20230406	17:28:00	18:32:00	20230406	April	18:13:00	19	-45	NA
2023	NorthMale	1	Pyramid	DiveCentre	0.4	18:50:00	3	0.9	30.05	Full Moon	0	0	100	Acropora	tenuis	NA	20230406	pigmented	NA	20230406	17:21:00	18:32:00	20230406	April	18:13:00	19	-52	NA
2023	NorthMale	1	Pyramid	DiveCentre	0.4	18:50:00	3	0.9	30.05	Full Moon	0	0	100	Acropora	tenuis	NA	20230406	pigmented	NA	20230406	17:21:00	18:32:00	20230406	April	18:13:00	19	-52	NA
2023	NorthMale	1	Pyramid	DiveCentre	0.4	18:50:00	3	0.9	30.05	Full Moon	0	0	100	Acropora	hyacinthus	NA	20230406	pale	20230406	NA	18:54:00	20:01:00	20230406	April	18:13:00	108	41	NA
2023	NorthMale	1	Pyramid	DiveCentre	0.4	18:50:00	3	0.9	30.05	Full Moon	0	0	100	Acropora	cytherea	NA	20230406	pigmented	NA	20230406	19:57:00	21:26:00	20230406	April	18:13:00	193	104	NA
2023	NorthMale	1	Pyramid	DiveCentre	0.4	18:50:00	3	0.9	30.05	Full Moon	0	0	100	Acropora	austera	NA	20230406	pigmented	NA	20230406	18:53:00	19:56:00	20230406	April	18:13:00	103	40	under pyramid on bar
2023	NorthMale	1	Pyramid	DiveCentre	0.4	18:50:00	3	0.9	30.05	Full Moon	0	0	100	Acropora	nasuta	NA	20230406	pigmented	NA	20230406	19:57:00	21:28:00	20230406	April	18:13:00	195	104	NA
2023	NorthMale	1	Pyramid	DiveCentre	0.4	18:50:00	3	0.9	30.05	Full Moon	0	0	100	Acropora	tenuis	NA	20230406	pigmented	NA	20230406	17:28:00	18:32:00	20230406	April	18:13:00	19	-45	NA
2022	NorthMale	1	Pyramid	DiveCentre	0.3	20:19:00	15.25	0	29.31	Waning Gibbous	4	4	91.3	Acropora	unknown	G	20220321	pigmented	NA	20220321	18:00:00	18:32:00	20220321	March	18:16:00	16	-16
2022	NorthMale	1	Frame	Blue Hole	0.5	20:51:00	17.75	1.7	27.93	Waning Crescent	8	8	47.5	Acropora	secale	NA	20220918	pale	20220918	20221005	NA	NA	20221018	October	17:51:00	NA	NA	face 4 bar 4,
2023	NorthMale	1	Pyramid	DiveCentre	0.4	18:50:00	3	0.9	30.05	Full Moon	0	0	100	Acropora	cytherea	NA	20230406	pigmented	NA	20230406	19:57:00	21:26:00	20230406	April	18:13:00	193	104	NA
2023	NorthMale	1	Pyramid	DiveCentre	0.4	18:50:00	3	0.9	30.05	Full Moon	0	0	100	Acropora	nasuta	NA	20230406	pigmented	NA	20230406	19:57:00	21:38:00	20230406	April	18:13:00	205	104	NA
2023	NorthMale	1	Pyramid	DiveCentre	0.4	18:50:00	3	0.9	30.05	Full Moon	0	0	100	Acropora	tenuis	NA	20230406	pigmented	NA	20230406	17:28:00	18:32:00	20230406	April	18:13:00	19	-45	NA
2023	NorthMale	1	Pyramid	DiveCentre	0.4	18:50:00	3	0.9	30.05	Full Moon	0	0	100	Acropora	tenuis	NA	20230406	pigmented	NA	20230406	16:32:00	18:32:00	20230406	April	18:13:00	19	-101	NA
2023	NorthMale	1	Pyramid	DiveCentre	0.4	18:50:00	3	0.9	30.05	Full Moon	0	0	100	Acropora	tenuis	NA	20230406	pigmented	NA	20230406	17:28:00	18:32:00	20230406	April	18:13:00	19	-45	NA
2023	NorthMale	1	Pyramid	DiveCentre	0.4	18:50:00	3	0.9	30.05	Full Moon	0	0	100	Acropora	tenuis	NA	20230406	pigmented	NA	20230406	17:28:00	18:32:00	20230406	April	18:13:00	19	-45	in gap
2023	NorthMale	1	Pyramid	DiveCentre	0.4	18:50:00	3	0.9	30.05	Full Moon	0	0	100	Acropora	tenuis	NA	20230406	pigmented	NA	20230406	17:28:00	18:32:00	20230406	April	18:13:00	19	-45	in gap
2023	NorthMale	1	Pyramid	DiveCentre	0.4	18:50:00	3	0.9	30.05	Full Moon	0	0	100	Acropora	tenuis	NA	20230406	pigmented	NA	20230406	17:28:00	18:32:00	20230406	April	18:13:00	19	-45	in gap
2023	NorthMale	1	Pyramid	DiveCentre	0.4	18:50:00	3	0.9	30.05	Full Moon	0	0	100	Acropora	tenuis	NA	20230406	pigmented	NA	20230406	17:35:00	18:32:00	20230406	April	18:13:00	19	-38	in gap DC side
2023	NorthMale	1	Pyramid	DiveCentre	0.4	18:50:00	3	0.9	30.05	Full Moon	0	0	100	Acropora	tenuis	NA	20230406	pigmented	NA	20230406	17:35:00	18:32:00	20230406	April	18:13:00	19	-38	in gap DC side
2022	NorthMale	1	Frame	Blue Hole	0.5	20:51:00	17.75	1.7	27.93	Waning Crescent	8	8	47.5	Acropora	secale	NA	20220918	white	NA	NA	NA	NA	20221018	October	17:51:00	NA	NA	face 5 bar 3
2023	NorthMale	1	Pyramid	DiveCentre	0.4	18:50:00	3	0.9	30.05	Full Moon	0	0	100	Acropora	tenuis	NA	20230406	pigmented	NA	20230406	17:35:00	18:32:00	20230406	April	18:13:00	19	-38	in gap DC side
2023	NorthMale	1	Pyramid	DiveCentre	0.4	18:50:00	3	0.9	30.05	Full Moon	0	0	100	Acropora	cytherea	NA	20230406	pigmented	NA	20230406	19:00:00	21:26:00	20230406	April	18:13:00	193	47	NA
2023	NorthMale	1	Pyramid	DiveCentre	0.4	18:50:00	3	0.9	30.05	Full Moon	0	0	100	Acropora	tenuis	NA	20230406	pigmented	NA	20230406	17:35:00	18:32:00	20230406	April	18:13:00	19	-38	next to hum
2023	NorthMale	1	Pyramid	DiveCentre	0.4	18:50:00	3	0.9	30.05	Full Moon	0	0	100	Acropora	tenuis	NA	20230406	pigmented	NA	20230406	17:35:00	18:32:00	20230406	April	18:13:00	19	-38	in gap DC side
2023	NorthMale	1	Pyramid	DiveCentre	0.4	18:50:00	3	0.9	30.05	Full Moon	0	0	100	Acropora	tenuis	NA	20230406	pigmented	NA	20230406	17:35:00	18:32:00	20230406	April	18:13:00	19	-38	next to hum
2023	NorthMale	1	Pyramid	DiveCentre	0.4	18:50:00	3	0.9	30.05	Full Moon	0	0	100	Acropora	tenuis	NA	20230406	pigmented	NA	20230406	17:35:00	18:32:00	20230406	April	18:13:00	19	-38	in gap DC side
2023	NorthMale	1	Pyramid	DiveCentre	0.4	18:50:00	3	0.9	30.05	Full Moon	0	0	100	Acropora	humilis	NA	20230406	pigmented	NA	20230406	19:00:00	20:24:00	20230406	April	18:13:00	131	47	NA
2023	NorthMale	1	Pyramid	DiveCentre	0.4	18:50:00	3	0.9	30.05	Full Moon	0	0	100	Acropora	hempricii	NA	20230406	pigmented	NA	20230406	19:00:00	20:30:00	20230406	April	18:13:00	137	47	NA
2023	NorthMale	1	Pyramid	DiveCentre	0.4	18:50:00	3	0.9	30.05	Full Moon	0	0	100	Acropora	tenuis	NA	20230406	pigmented	NA	20230406	17:35:00	18:32:00	20230406	April	18:13:00	19	-38	NA
2023	NorthMale	1	Pyramid	DiveCentre	0.4	18:50:00	3	0.9	30.05	Full Moon	0	0	100	Acropora	hempricii	NA	20220922	white	NA	20230406	19:00:00	20:30:00	20230406	April	18:13:00	131	47	NA
2022	NorthMale	1	Frame	Blue Hole	0.5	20:51:00	17.75	1.7	27.93	Waning Crescent	8	8	47.5	Acropora	secale	NA	20221007	pigmented	NA	20221007	NA	NA	20221018	October	17:51:00	NA	NA	face 6 bar 1
2023	NorthMale	1	Pyramid	DiveCentre	0.4	18:50:00	3	0.9	30.05	Full Moon	0	0	100	Acropora	nasuta	NA	20230406	pigmented	NA	20230406	19:00:00	21:37:00	20230406	April	18:13:00	204	47	NA
2023	NorthMale	1	Pyramid	DiveCentre	0.4	18:50:00	3	0.9	30.05	Full Moon	0	0	100	Acropora	muricata	NA	20230406	pigmented	NA	20230406	19:00:00	20:28:00	20230406	April	18:13:00	135	47	NA
2023	NorthMale	1	Pyramid	DiveCentre	0.4	18:50:00	3	0.9	30.05	Full Moon	0	0	100	Acropora	tenuis	NA	20220922	white	NA	20230406	17:35:00	18:32:00	20230406	April	18:13:00	19	-38	NA
2023	NorthMale	1	Pyramid	DiveCentre	0.4	18:50:00	3	0.9	30.05	Full Moon	0	0	100	Acropora	tenuis	NA	20220922	white	NA	20230406	17:35:00	18:32:00	20230406	April	18:13:00	19	-38	NA
2023	NorthMale	1	Pyramid	DiveCentre	0.4	18:50:00	3	0.9	30.05	Full Moon	0	0	100	Acropora	tenuis	NA	20230406	pigmented	NA	20230406	17:35:00	18:32:00	20230406	April	18:13:00	19	-38	NA
2023	NorthMale	1	Pyramid	DiveCentre	0.4	18:50:00	3	0.9	30.05	Full Moon	0	0	100	Acropora	tenuis	NA	20230406	pigmented	NA	20230406	17:35:00	18:32:00	20230406	April	18:13:00	19	-38	NA
2023	NorthMale	1	Pyramid	DiveCentre	0.4	18:50:00	3	0.9	30.05	Full Moon	0	0	100	Acropora	tenuis	NA	20230406	white	NA	NA	17:35:00	18:36:00	20230406	April	18:13:00	23	-38	spawned white eggs
2023	NorthMale	1	Pyramid	DiveCentre	0.4	18:50:00	3	0.9	30.05	Full Moon	0	0	100	Acropora	millepora	NA	20230406	pigmented	NA	20230406	19:00:00	21:37:00	20230406	April	18:13:00	204	47	NA
2023	NorthMale	1	Pyramid	DiveCentre	0.4	18:50:00	3	0.9	30.05	Full Moon	0	0	100	Acropora	tenuis	NA	20230406	pigmented	NA	20230406	17:35:00	18:32:00	20230406	April	18:13:00	19	-38	NA
2023	NorthMale	1	Pyramid	DiveCentre	0.4	18:50:00	3	0.9	30.05	Full Moon	0	0	100	Acropora	tenuis	NA	20230406	pigmented	NA	20230406	17:35:00	18:32:00	20230406	April	18:13:00	19	-38	NA
2022	NorthMale	1	Wild	LagoonIslands	0.5	20:51:00	17.75	1.7	27.93	Waning Crescent	8	8	47.5	Acropora	secale	NA	20220914	white	NA	20221007	NA	NA	20221018	October	17:51:00	NA	NA	Island 1
2023	NorthMale	1	Pyramid	DiveCentre	0.4	18:50:00	3	0.9	30.05	Full Moon	0	0	100	Acropora	tenuis	NA	20230406	pigmented	NA	20230406	17:35:00	18:32:00	20230406	April	18:13:00	19	-38	NA
2023	NorthMale	1	Pyramid	DiveCentre	0.4	18:50:00	3	0.9	30.05	Full Moon	0	0	100	Acropora	millepora	NA	20230406	pigmented	NA	20230406	19:00:00	20:56:00	20230406	April	18:13:00	163	47	NA
2023	NorthMale	1	Pyramid	DiveCentre	0.4	18:50:00	3	0.9	30.05	Full Moon	0	0	100	Acropora	cytherea	NA	20230406	pigmented	NA	20230406	19:00:00	21:24:00	20230406	April	18:13:00	191	47	NA
2023	NorthMale	1	Pyramid	DiveCentre	0.4	18:50:00	3	0.9	30.05	Full Moon	0	0	100	Acropora	tenuis	NA	20230406	pigmented	NA	20230406	17:33:00	18:35:00	20230406	April	18:13:00	22	40	NA
2023	NorthMale	1	Pyramid	DiveCentre	0.4	18:50:00	3	0.9	30.05	Full Moon	0	0	100	Acropora	tenuis	NA	20230406	pigmented	NA	20230406	17:33:00	18:35:00	20230406	April	18:13:00	22	40	NA
2023	NorthMale	1	Pyramid	DiveCentre	0.4	18:50:00	3	0.9	30.05	Full Moon	0	0	100	Acropora	tenuis	NA	20230406	pigmented	NA	20230406	17:33:00	18:35:00	20230406	April	18:13:00	22	40	NA
2023	NorthMale	1	Pyramid	DiveCentre	0.4	18:50:00	3	0.9	30.05	Full Moon	0	0	100	Acropora	tenuis	NA	20230406	pigmented	NA	20230406	17:33:00	18:35:00	20230406	April	18:13:00	22	40	NA
2023	NorthMale	1	Pyramid	DiveCentre	0.4	18:50:00	3	0.9	30.05	Full Moon	0	0	100	Acropora	tenuis	NA	20230406	pigmented	NA	20230406	17:33:00	18:35:00	20230406	April	18:13:00	22	40	NA
2023	NorthMale	1	Pyramid	DiveCentre	0.4	18:50:00	3	0.9	30.05	Full Moon	0	0	100	Acropora	tenuis	NA	20230406	pigmented	NA	20230406	17:33:00	18:35:00	20230406	April	18:13:00	22	40	NA
2023	NorthMale	1	Pyramid	DiveCentre	0.4	18:50:00	3	0.9	30.05	Full Moon	0	0	100	Acropora	tenuis	NA	20230406	pigmented	NA	20230406	17:33:00	18:35:00	20230406	April	18:13:00	22	40	above gap R side
2022	NorthMale	1	Wild	LagoonIslands	0.5	20:51:00	17.75	1.7	27.93	Waning Crescent	8	8	47.5	Acropora	secale	NA	20221007	pigmented	NA	20221007	NA	NA	20221018	October	17:51:00	NA	NA	behind island 4 but more in the channel; no gametes 20221106 exclude from analysis
2023	NorthMale	1	Pyramid	DiveCentre	0.4	18:50:00	3	0.9	30.05	Full Moon	0	0	100	Acropora	tenuis	NA	20230406	pigmented	NA	20230406	17:33:00	18:35:00	20230406	April	18:13:00	22	40	above selago colony
2023	NorthMale	1	Pyramid	DiveCentre	0.4	18:50:00	3	0.9	30.05	Full Moon	0	0	100	Acropora	tenuis	NA	20230406	pigmented	NA	20230406	17:33:00	18:35:00	20230406	April	18:13:00	22	40	NA
2023	NorthMale	1	Pyramid	DiveCentre	0.4	18:50:00	3	0.9	30.05	Full Moon	0	0	100	Acropora	tenuis	NA	20230406	pigmented	NA	20230406	17:33:00	18:35:00	20230406	April	18:13:00	22	40	NA
2023	NorthMale	1	Pyramid	DiveCentre	0.4	18:50:00	3	0.9	30.05	Full Moon	0	0	100	Acropora	tenuis	NA	20230406	pigmented	NA	20230406	17:33:00	18:35:00	20230406	April	18:13:00	22	40	NA
2023	NorthMale	1	Pyramid	DiveCentre	0.4	18:50:00	3	0.9	30.05	Full Moon	0	0	100	Acropora	tenuis	NA	20230406	pigmented	NA	20230406	17:33:00	18:35:00	20230406	April	18:13:00	22	40	NA
2023	NorthMale	1	Pyramid	DiveCentre	0.4	18:50:00	3	0.9	30.05	Full Moon	0	0	100	Acropora	tenuis	NA	20230406	pigmented	NA	20230406	17:33:00	18:35:00	20230406	April	18:13:00	22	40	on corners
2023	NorthMale	1	Pyramid	DiveCentre	0.4	18:50:00	3	0.9	30.05	Full Moon	0	0	100	Acropora	tenuis	NA	20230406	pigmented	NA	20230406	17:33:00	18:35:00	20230406	April	18:13:00	22	40	next to gemmifera
2023	NorthMale	1	Pyramid	DiveCentre	0.4	18:50:00	3	0.9	30.05	Full Moon	0	0	100	Acropora	tenuis	NA	20230406	pigmented	NA	20230406	17:33:00	18:35:00	20230406	April	18:13:00	22	40	NA
2023	NorthMale	1	Pyramid	DiveCentre	0.4	18:50:00	3	0.9	30.05	Full Moon	0	0	100	Acropora	tenuis	NA	20230406	pigmented	NA	20230406	17:33:00	18:35:00	20230406	April	18:13:00	22	40	NA
2023	NorthMale	1	Pyramid	DiveCentre	0.4	18:50:00	3	0.9	30.05	Full Moon	0	0	100	Acropora	tenuis	NA	20230406	pigmented	NA	20230406	17:33:00	18:35:00	20230406	April	18:13:00	22	40	NA
2022	NorthMale	1	Frame	Blue Hole	0.4	16:55:00	9.4125	0.36	28.4	Waxing Gibbous	28	-2	96	Acropora	secale	NA	20220918	white	20221007	20221103	NA	NA	20221106	November	17:52:00	NA	NA	face 3 bar 3, still pale 20221020
2023	NorthMale	1	Pyramid	DiveCentre	0.4	18:50:00	3	0.9	30.05	Full Moon	0	0	100	Acropora	tenuis	NA	20230406	pigmented	NA	20230406	17:33:00	18:35:00	20230406	April	18:13:00	22	40	NA
2023	NorthMale	1	Pyramid	DiveCentre	0.4	18:50:00	3	0.9	30.05	Full Moon	0	0	100	Acropora	tenuis	NA	20230406	pigmented	NA	20230406	17:33:00	18:35:00	20230406	April	18:13:00	22	40	NA
2023	NorthMale	1	Pyramid	DiveCentre	0.4	18:50:00	3	0.9	30.05	Full Moon	0	0	100	Acropora	tenuis	NA	20230406	pigmented	NA	20230406	17:33:00	18:35:00	20230406	April	18:13:00	22	40	NA
2023	NorthMale	1	Pyramid	DiveCentre	0.4	18:50:00	3	0.9	30.05	Full Moon	0	0	100	Acropora	tenuis	NA	20230406	pigmented	NA	20230406	17:33:00	18:35:00	20230406	April	18:13:00	22	40	NA
2023	NorthMale	1	Pyramid	DiveCentre	0.4	18:50:00	3	0.9	30.05	Full Moon	0	0	100	Acropora	tenuis	NA	20230406	pigmented	NA	20230406	17:33:00	18:35:00	20230406	April	18:13:00	22	40	NA
2023	NorthMale	1	Pyramid	DiveCentre	0.4	18:50:00	3	0.9	30.05	Full Moon	0	0	100	Acropora	tenuis	NA	20230406	pigmented	NA	20230406	17:33:00	18:35:00	20230406	April	18:13:00	22	40	away from DC side
2023	NorthMale	1	Pyramid	DiveCentre	0.4	18:50:00	3	0.9	30.05	Full Moon	0	0	100	Acropora	tenuis	NA	20230406	pigmented	NA	20230406	17:33:00	18:35:00	20230406	April	18:13:00	22	40	NA
2023	NorthMale	1	Pyramid	DiveCentre	0.4	18:50:00	3	0.9	30.05	Full Moon	0	0	100	Acropora	tenuis	NA	20230406	pigmented	NA	20230406	17:33:00	18:35:00	20230406	April	18:13:00	22	40	middle of pyramid DC side
2023	NorthMale	1	Pyramid	DiveCentre	0.4	18:50:00	3	0.9	30.05	Full Moon	0	0	100	Acropora	muricata	NA	20230406	pigmented	NA	20230406	19:07:00	20:47:00	20230406	April	18:13:00	154	54	NA
2023	NorthMale	1	Pyramid	DiveCentre	0.4	18:50:00	3	0.9	30.05	Full Moon	0	0	100	Acropora	muricata	NA	20230406	pigmented	NA	20230406	19:07:00	20:47:00	20230406	April	18:13:00	154	54	NA
2022	NorthMale	1	Frame	Blue Hole	0.4	16:55:00	9.4125	0.36	28.4	Waxing Gibbous	28	-2	93.5	Acropora	secale	NA	20220918	white	20221007	20221104	NA	NA	20221106	November	17:52:00	NA	NA	face 5 bar 7 L, still pale 20221020
2023	NorthMale	1	Pyramid	DiveCentre	0.4	18:50:00	3	0.9	30.05	Full Moon	0	0	100	Acropora	muricata	NA	20230406	pigmented	NA	20230406	19:07:00	20:47:00	20230406	April	18:13:00	154	54	NA
2023	NorthMale	1	Pyramid	DiveCentre	0.4	18:50:00	3	0.9	30.05	Full Moon	0	0	100	Acropora	hyacinthus	NA	20230406	pigmented	NA	20230406	19:07:00	20:28:00	20230406	April	18:13:00	135	54	NA
2023	NorthMale	1	Pyramid	DiveCentre	0.4	18:50:00	3	0.9	30.05	Full Moon	0	0	100	Acropora	muricata	NA	20230406	pigmented	NA	20230406	19:07:00	20:47:00	20230406	April	18:13:00	154	54	NA
2023	NorthMale	1	Pyramid	DiveCentre	0.4	18:50:00	3	0.9	30.05	Full Moon	0	0	100	Acropora	muricata	NA	20230406	pigmented	NA	20230406	19:07:00	20:47:00	20230406	April	18:13:00	154	54	NA
2023	NorthMale	1	Pyramid	DiveCentre	0.4	18:50:00	3	0.9	30.05	Full Moon	0	0	100	Acropora	hyacinthus	NA	20230406	pigmented	NA	20230406	19:07:00	20:52:00	20230406	April	18:13:00	159	54	NA
2023	NorthMale	1	Pyramid	DiveCentre	0.4	18:50:00	3	0.9	30.05	Full Moon	0	0	100	Acropora	muricata	NA	20230406	pigmented	NA	20230406	19:07:00	20:47:00	20230406	April	18:13:00	154	54	NA
2023	NorthMale	1	Pyramid	DiveCentre	0.4	18:50:00	3	0.9	30.05	Full Moon	0	0	100	Acropora	muricata	NA	20230406	pigmented	NA	20230406	19:07:00	20:42:00	20230406	April	18:13:00	149	54	NA
2023	NorthMale	1	Pyramid	DiveCentre	0.4	18:50:00	3	0.9	30.05	Full Moon	0	0	100	Acropora	muricata	NA	20230406	pigmented	NA	20230406	19:07:00	20:42:00	20230406	April	18:13:00	149	54	NA
2023	NorthMale	1	Pyramid	DiveCentre	0.4	18:50:00	3	0.9	30.05	Full Moon	0	0	100	Acropora	muricata	NA	20230406	pigmented	NA	20230406	19:07:00	20:52:00	20230406	April	18:13:00	159	54	NA
2023	NorthMale	1	Pyramid	DiveCentre	0.4	18:50:00	3	0.9	30.05	Full Moon	0	0	100	Acropora	nasuta	NA	20230406	pigmented	NA	20230406	20:24:00	20:51:00	20230406	April	18:13:00	158	131	NA
2022	NorthMale	1	Pyramid	DiveCentre	0.4	16:55:00	9.4125	0.36	28.4	Waxing Gibbous	28	-2	93.5	Acropora	secale	F	20220922	white	20221004	20221103	18:34:00	19:56:00	20221106	November	17:52:00	124	42	right of 2 small ; split spawn: half on 20221106 (data shown), half on 20221107 (bundle: 18:18, spawn 19:53 20221107)
2023	NorthMale	1	Pyramid	DiveCentre	0.4	18:50:00	3	0.9	30.05	Full Moon	0	0	100	Acropora	hempricii	NA	20230406	pigmented	NA	20230406	19:07:00	20:40:00	20230406	April	18:13:00	147	54	NA
2023	NorthMale	1	Pyramid	DiveCentre	0.4	18:50:00	3	0.9	30.05	Full Moon	0	0	100	Acropora	humilis	NA	20230406	pigmented	NA	20230406	20:10:00	21:05:00	20230406	April	18:13:00	172	117	frame next to slope
2023	NorthMale	1	Pyramid	DiveCentre	0.4	18:50:00	3	0.9	30.05	Full Moon	0	0	100	Acropora	muricata	NA	20230406	pigmented	NA	20230406	19:07:00	20:47:00	20230406	April	18:13:00	154	54	NA
2023	NorthMale	1	Pyramid	DiveCentre	0.4	18:50:00	3	0.9	30.05	Full Moon	0	0	100	Acropora	humilis	NA	20230406	pigmented	NA	20230406	20:27:00	21:05:00	20230406	April	18:13:00	172	134	NA
2023	NorthMale	1	Pyramid	DiveCentre	0.4	18:50:00	3	0.9	30.05	Full Moon	0	0	100	Acropora	millepora	NA	20230406	pigmented	NA	20230406	20:45:00	21:37:00	20230406	April	18:13:00	204	152	NA
2022	NorthMale	1	Pyramid	DiveCentre	0.4	16:55:00	9.4125	0.36	28.4	Waxing Gibbous	28	-2	93.5	Acropora	secale	A	20220922	white	NA	20221025	19:20:00	19:56:00	20221106	November	17:52:00	124	88	R of gap, slightly above gap
2023	NorthMale	1	Pyramid	DiveCentre	0.4	18:50:00	3	0.9	30.05	Full Moon	0	0	100	Acropora	nasuta	NA	20230406	pigmented	NA	20230406	19:07:00	20:51:00	20230406	April	18:13:00	158	54	NA
2023	NorthMale	1	Pyramid	DiveCentre	0.4	18:50:00	3	0.9	30.05	Full Moon	0	0	100	Acropora	tenuis	NA	20230406	pigmented	NA	20230406	17:33:00	18:32:00	20230406	April	18:13:00	19	-40	NA
2023	NorthMale	1	Pyramid	DiveCentre	0.4	18:50:00	3	0.9	30.05	Full Moon	0	0	100	Acropora	tenuis	NA	20230406	pigmented	NA	20230406	17:33:00	18:32:00	20230406	April	18:13:00	19	-40	NA
2023	NorthMale	1	Pyramid	DiveCentre	0.4	18:50:00	3	0.9	30.05	Full Moon	0	0	100	Acropora	tenuis	NA	20230406	pigmented	NA	20230406	17:33:00	18:32:00	20230406	April	18:13:00	19	-40	NA
2023	NorthMale	1	Pyramid	DiveCentre	0.4	18:50:00	3	0.9	30.05	Full Moon	0	0	100	Acropora	muricata	NA	20230406	pigmented	NA	20230406	19:47:00	20:28:00	20230406	April	18:13:00	135	94	NA
2023	NorthMale	1	Pyramid	DiveCentre	0.4	18:50:00	3	0.9	30.05	Full Moon	0	0	100	Acropora	muricata	NA	20230406	pigmented	NA	20230406	19:47:00	20:28:00	20230406	April	18:13:00	135	94	R side near gap
2023	NorthMale	1	Pyramid	DiveCentre	0.4	18:50:00	3	0.9	30.05	Full Moon	0	0	100	Acropora	muricata	NA	20230406	pigmented	NA	20230406	19:47:00	20:28:00	20230406	April	18:13:00	135	94	above gap
2022	NorthMale	1	Pyramid	DiveCentre	0.4	16:55:00	9.4125	0.36	28.4	Waxing Gibbous	28	-2	93.5	Acropora	tenuis	B	20220922	white	NA	20221103	17:26:00	18:07:00	20221106	November	17:52:00	15	-26
2023	NorthMale	1	Pyramid	DiveCentre	0.4	18:50:00	3	0.9	30.05	Full Moon	0	0	100	Acropora	muricata	NA	20230406	pigmented	NA	20230406	19:47:00	20:28:00	20230406	April	18:13:00	135	94	lowest
2023	NorthMale	1	Pyramid	DiveCentre	0.4	18:50:00	3	0.9	30.05	Full Moon	0	0	100	Acropora	muricata	NA	20230406	pigmented	NA	20230406	19:47:00	20:28:00	20230406	April	18:13:00	135	94	NA
2023	NorthMale	1	Pyramid	DiveCentre	0.4	18:50:00	3	0.9	30.05	Full Moon	0	0	100	Acropora	tenuis	NA	20230406	pigmented	NA	20230406	17:33:00	18:32:00	20230406	April	18:13:00	19	-40	NA
2023	NorthMale	1	Pyramid	DiveCentre	0.4	18:50:00	3	0.9	30.05	Full Moon	0	0	100	Acropora	tenuis	NA	20230406	pigmented	NA	20230406	17:33:00	18:32:00	20230406	April	18:13:00	19	-40	NA
2023	NorthMale	1	Pyramid	DiveCentre	0.4	18:50:00	3	0.9	30.05	Full Moon	0	0	100	Acropora	muricata	NA	20230406	pigmented	NA	20230406	19:47:00	20:28:00	20230406	April	18:13:00	135	94	NA
2023	NorthMale	1	Pyramid	DiveCentre	0.4	18:50:00	3	0.9	30.05	Full Moon	0	0	100	Acropora	muricata	NA	20230406	pigmented	NA	20230406	19:47:00	20:35:00	20230406	April	18:13:00	142	94	NA
2023	NorthMale	1	Pyramid	DiveCentre	0.4	18:50:00	3	0.9	30.05	Full Moon	0	0	100	Acropora	hempricii	NA	20230406	pigmented	NA	20230406	18:51:00	20:40:00	20230406	April	18:13:00	147	38	NA
2023	NorthMale	1	Pyramid	DiveCentre	0.4	18:50:00	3	0.9	30.05	Full Moon	0	0	100	Acropora	austera	NA	20230406	pigmented	NA	20230406	18:56:00	19:56:00	20230406	April	18:13:00	103	43	NA
2023	NorthMale	1	Pyramid	DiveCentre	0.4	18:50:00	3	0.9	30.05	Full Moon	0	0	100	Acropora	austera	NA	20230406	pigmented	NA	20230406	18:56:00	19:56:00	20230406	April	18:13:00	103	43	NA
2023	NorthMale	1	Pyramid	DiveCentre	0.4	18:50:00	3	0.9	30.05	Full Moon	0	0	100	Acropora	tenuis	NA	20230406	pigmented	NA	20230406	17:33:00	18:32:00	20230406	April	18:13:00	19	-40	NA
2022	NorthMale	2	Pyramid	DiveCentre	0.5	20:44:00	14.25	0	27.94	Last Quarter	7	7	50	Acropora	secale	E	20220923	pale	20220923	20221005	18:20:00	20:00:00	20221017	October	17:52:00	128	28	dying in mid colony
2022	NorthMale	2	Pyramid	DiveCentre	0.3	17:24:00	9.3125	0	28.48	Waxing Gibbous	29	-1	97.7	Acropora	secale	A	20220922	white	20221004	20221025	18:18:00	19:53:00	20221107	November	17:52:00	121	26	below corner of top frame, had eggs May22 but never spawned
2022	NorthMale	2	Pyramid	DiveCentre	0.3	17:24:00	9.3125	0	28.48	Waxing Gibbous	29	-1	97.7	Acropora	tenuis	NA	20221103	pigmented	NA	20221103	16:53:00	18:04:00	20221107	November	17:52:00	12	-59	same colony as below, half spawned 20221107
2022	NorthMale	2	Pyramid	DiveCentre	0.3	17:24:00	9.3125	0	28.48	Waxing Gibbous	29	-1	97.7	Acropora	secale	A	20220714	white	20221006	20221022	18:18:00	19:53:00	20221107	November	17:52:00	121	26	spawnedd Nov21 on full moon, batfish side
2022	NorthMale	2	Pyramid	DiveCentre	0.3	17:24:00	9.3125	0	28.48	Waxing Gibbous	29	-1	97.7	Acropora	secale	E	20220923	white	20221022	20221103	18:20:00	19:53:00	20221107	November	17:52:00	121	28	spawned Nov21 day after full moon, very back of pyramids
2022	NorthMale	2	Pyramid	DiveCentre	0.3	17:24:00	9.3125	0	28.48	Waxing Gibbous	29	-1	97.7	Acropora	secale	NA	20220923	white	NA	20221022	18:20:00	19:53:00	20221107	November	17:52:00	121	28	high middle front
2022	NorthMale	2	Pyramid	DiveCentre	0.3	17:24:00	9.3125	0	28.48	Waxing Gibbous	29	-1	97.7	Acropora	secale	A	20220714	white	20220923	20221103	18:20:00	20:00:00	20221107	November	17:52:00	128	28	spawned Nov21, R bottom
2022	NorthMale	2	Pyramid	DiveCentre	0.3	17:24:00	9.3125	0	28.48	Waxing Gibbous	29	-1	97.7	Acropora	secale	B	20220714	white	20220923	20221103	18:20:00	20:00:00	20221107	November	17:52:00	128	28	furthest L (facing DC); spawned Nov21
2022	NorthMale	2	Pyramid	DiveCentre	0.3	17:24:00	9.3125	0	28.48	Waxing Gibbous	29	-1	97.7	Acropora	secale	C	20220714	white	20221005	20221103	18:20:00	20:04:00	20221107	November	17:52:00	132	28	middle, spawned Nov21
2022	NorthMale	2	Pyramid	DiveCentre	0.3	17:24:00	9.3125	0	28.48	Waxing Gibbous	29	-1	97.7	Acropora	secale	D	20220714	white	NA	20221103	18:20:00	19:59:00	20221107	November	17:52:00	127	28	further R (facing DC), spawned Nov21
2022	Baa	2	Frame	Jetty	0.3	17:54:00	16.13	0	28.57	New Moon	15	15	0	Acropora	secale	NA	20220716	White	20220925	20221023	NA	NA	20221025	October	17:51:00	NA	NA	NA
2022	Baa	2	Frame	Albarakat	0.3	17:54:00	11.15	0	28.57	New Moon	15	15	0	Acropora	secale	NA	20221023	pigmented	NA	20221023	NA	NA	20221025	October	17:51:00	NA	NA	based on loss of gametes
2022	Baa	2	Frame	Elephant	0.4	18:59:00	5.94	0.015	28.52	Waning Gibbous	3	3	93.7	Acropora	aspera	NA	20220525	white	20221019	20221105	NA	NA	20221111	November	NA	NA	NA	NA
2022	Baa	2	Frame	Elephant	0.4	18:59:00	5.94	0.015	28.52	Waning Gibbous	3	3	93.7	Acropora	aspera	NA	20220525	white	20221019	20221105	NA	NA	20221111	November	NA	NA	NA	NA
2022	Baa	2	Frame	DiveSite	0.4	18:59:00	7.15	0.015	28.52	Waning Gibbous	3	3	93.7	Acropora	secale	F	20220727	white	20221018	20221105	18:21:00	19:56:00	20221111	November	17:49:00	127	32	NA
2022	Baa	2	Frame	DiveSite	0.4	18:59:00	7.15	0.015	28.52	Waning Gibbous	3	3	93.7	Acropora	secale	NA	20220911	white	20221023	20221107	18:17:00	20:06:00	20221111	November	17:49:00	137	28	NA
2022	Baa	2	Frame	Jetty	0.4	19:20:00	7.15	0.038	28.56	Waning Gibbous	4	4	88.1	Acropora	squarrosa	NA	20220614	white	20221023	20221107	18:21:00	20:02:00	20221112	November	NA	NA	NA	NA
2022	Baa	2	Frame	Jetty	0.4	19:20:00	7.15	0.038	28.56	Waning Gibbous	4	4	88.1	Acropora	squarrosa	NA	20220614	white	20221023	20221107	18:21:00	20:02:00	20221112	November	17:49:00	133	32	NA
2023	NorthMale	2	Pyramid	DiveCentre	0.4	18:13:00	2.375	0	30.14	Waxing Gibbous	29	-1	98.5	Acropora	cytherea	NA	20230405	pigmented	NA	20230405	19:16:00	21:23:00	20230405	April	18:13:00	190	63	NA
2023	NorthMale	2	Pyramid	DiveCentre	0.4	18:13:00	2.375	0	30.14	Waxing Gibbous	29	-1	98.5	Acropora	humilis	NA	20230405	pigmented	NA	20230405	19:16:00	20:42:00	20230405	April	18:13:00	149	63	NA
2023	NorthMale	2	Pyramid	DiveCentre	0.4	18:13:00	2.375	0	30.14	Waxing Gibbous	29	-1	98.5	Acropora	humilis	NA	20230405	pigmented	NA	20230405	19:16:00	20:27:00	20230405	April	18:13:00	134	63	NA
2023	NorthMale	2	Pyramid	DiveCentre	0.4	18:13:00	2.375	0	30.14	Waxing Gibbous	29	-1	98.5	Acropora	cytherea	NA	20230405	pigmented	NA	20230405	19:16:00	21:28:00	20230405	April	18:13:00	195	63	NA
2023	NorthMale	2	Pyramid	DiveCentre	0.4	18:13:00	2.375	0	30.14	Waxing Gibbous	29	-1	98.5	Acropora	hyacinthus	NA	20230405	pigmented	NA	20230405	19:15:00	20:52:00	20230405	April	18:13:00	159	62	NA
2023	NorthMale	2	Pyramid	DiveCentre	0.4	18:13:00	2.375	0	30.14	Waxing Gibbous	29	-1	98.5	Acropora	cytherea	A	20230405	pigmented	NA	20230405	19:16:00	21:28:00	20230405	April	18:13:00	195	63	NA
2023	NorthMale	2	Pyramid	DiveCentre	0.4	18:13:00	2.375	0	30.14	Waxing Gibbous	29	-1	98.5	Acropora	cytherea	B	20230405	pigmented	NA	20230405	19:16:00	21:28:00	20230405	April	18:13:00	195	63	NA
2023	NorthMale	2	Pyramid	DiveCentre	0.4	18:13:00	2.375	0	30.14	Waxing Gibbous	29	-1	98.5	Acropora	hyacinthus	NA	20230405	pigmented	NA	20230405	19:15:00	20:48:00	20230405	April	18:13:00	155	62	NA
2023	NorthMale	2	Pyramid	DiveCentre	0.4	18:13:00	2.375	0	30.14	Waxing Gibbous	29	-1	98.5	Acropora	cytherea	NA	20230405	pigmented	NA	20230405	19:16:00	21:28:00	20230405	April	18:13:00	195	63	NA
2023	NorthMale	2	Pyramid	DiveCentre	0.4	18:13:00	2.375	0	30.14	Waxing Gibbous	29	-1	98.5	Acropora	tenuis	B	20230405	pigmented	NA	20230405	18:18:00	18:32:00	20230405	April	18:13:00	20	5	NA
2023	NorthMale	2	Pyramid	DiveCentre	0.4	18:13:00	2.375	0	30.14	Waxing Gibbous	29	-1	98.5	Acropora	cytherea	NA	20230405	pigmented	NA	20230405	19:16:00	21:28:00	20230405	April	18:13:00	195	63	NA
2023	NorthMale	2	Pyramid	DiveCentre	0.4	18:13:00	2.375	0	30.14	Waxing Gibbous	29	-1	98.5	Acropora	samoensis	NA	20230405	pigmented	NA	20230405	19:56:00	21:31:00	20230405	April	18:13:00	198	103	spawnedNov22
2023	NorthMale	2	Pyramid	DiveCentre	0.4	18:13:00	6.357	0	30.14	Waxing Gibbous	29	-1	98.5	Acropora	tenuis	NA	20220922	white	NA	20230405	17:53:00	18:33:00	20230405	April	18:13:00	20	-20	NA
2023	NorthMale	2	Pyramid	DiveCentre	0.4	18:13:00	2.375	0	30.14	Waxing Gibbous	29	-1	98.5	Acropora	tenuis	NA	20220922	white	NA	20230405	17:54:00	18:33:00	20230405	April	18:13:00	20	-19	NA
2023	NorthMale	2	Pyramid	DiveCentre	0.4	18:13:00	2.375	0	30.14	Waxing Gibbous	29	-1	98.5	Acropora	cytherea	NA	20230404	pigmented	NA	20230405	19:16:00	21:24:00	20230405	April	18:13:00	191	63	NA
2023	NorthMale	2	Pyramid	DiveCentre	0.4	18:13:00	2.375	0	30.14	Waxing Gibbous	29	-1	98.5	Acropora	millepora	NA	20230405	pigmented	NA	20230405	18:18:00	21:31:00	20230405	April	18:13:00	198	5	NA
2023	NorthMale	2	Pyramid	DiveCentre	0.4	18:13:00	2.375	0	30.14	Waxing Gibbous	29	-1	98.5	Acropora	tenuis	NA	20230405	pigmented	NA	20230405	18:09:00	18:33:00	20230405	April	18:13:00	20	-4	NA
2023	NorthMale	2	Pyramid	DiveCentre	0.4	18:13:00	2.375	0	30.14	Waxing Gibbous	29	-1	98.5	Acropora	tenuis	NA	20230405	pigmented	NA	20230405	18:09:00	18:33:00	20230405	April	18:13:00	20	-4	NA
2023	NorthMale	2	Pyramid	DiveCentre	0.4	18:13:00	2.375	0	30.14	Waxing Gibbous	29	-1	98.5	Acropora	cytherea	NA	20230405	pigmented	NA	20230405	19:16:00	21:29:00	20230405	April	18:13:00	196	63	NA
2023	NorthMale	2	Pyramid	DiveCentre	0.4	18:13:00	2.375	0	30.14	Waxing Gibbous	29	-1	98.5	Acropora	cytherea	NA	20230405	pigmented	NA	20230405	19:16:00	21:29:00	20230405	April	18:13:00	196	63	NA
2023	NorthMale	2	Pyramid	DiveCentre	0.4	18:13:00	2.375	0	30.14	Waxing Gibbous	29	-1	98.5	Acropora	tenuis	NA	20230405	pigmented	NA	20230405	18:17:00	18:33:00	20230405	April	18:13:00	20	4	NA
2023	NorthMale	2	Pyramid	DiveCentre	0.4	18:13:00	2.375	0	30.14	Waxing Gibbous	29	-1	98.5	Acropora	cytherea	NA	20230405	pigmented	NA	20230405	19:16:00	21:29:00	20230405	April	18:13:00	196	63	NA
2023	NorthMale	2	Pyramid	DiveCentre	0.4	18:13:00	2.375	0	30.14	Waxing Gibbous	29	-1	98.5	Acropora	cytherea	NA	20230405	pigmented	NA	20230405	19:16:00	21:28:00	20230405	April	18:13:00	195	63	NA
2023	NorthMale	2	Pyramid	DiveCentre	0.4	18:13:00	2.375	0	30.14	Waxing Gibbous	29	-1	98.5	Acropora	cytherea	NA	20230405	pigmented	NA	20230405	19:16:00	21:28:00	20230405	April	18:13:00	195	63	NA
2023	NorthMale	2	Pyramid	DiveCentre	0.4	18:13:00	2.375	0	30.14	Waxing Gibbous	29	-1	98.5	Acropora	cytherea	NA	20230405	pigmented	NA	20230405	19:16:00	21:28:00	20230405	April	18:13:00	195	63	NA
2023	NorthMale	2	Pyramid	DiveCentre	0.4	18:13:00	2.375	0	30.14	Waxing Gibbous	29	-1	98.5	Acropora	cytherea	NA	20230405	pigmented	NA	20230405	19:16:00	21:28:00	20230405	April	18:13:00	195	63	NA
2023	NorthMale	2	Pyramid	DiveCentre	0.4	18:13:00	2.375	0	30.14	Waxing Gibbous	29	-1	98.5	Acropora	cytherea	NA	20230405	pigmented	NA	20230405	19:16:00	21:28:00	20230405	April	18:13:00	195	63	NA
2023	NorthMale	2	Pyramid	DiveCentre	0.4	18:50:00	6.2	0.9	30.05	Full Moon	0	0	100	Acropora	humilis	NA	20230406	pigmented	NA	20230406	18:51:00	20:21:00	20230406	April	18:13:00	128	38	bottom bar L
2023	NorthMale	2	Pyramid	DiveCentre	0.4	18:50:00	6.2	0.9	30.05	Full Moon	0	0	100	Acropora	humilis	NA	20230406	pigmented	NA	20230406	18:51:00	20:24:00	20230406	April	18:13:00	131	38	bottom bar R
2023	NorthMale	2	Pyramid	DiveCentre	0.4	18:50:00	3	0.9	30.05	Full Moon	0	0	100	Acropora	hempricii	NA	20230406	pigmented	NA	20230406	19:07:00	20:40:00	20230406	April	18:13:00	147	54	NA
2023	NorthMale	2	Pyramid	DiveCentre	0.4	18:50:00	3	0.9	30.05	Full Moon	0	0	100	Acropora	hempricii	NA	20230406	pigmented	NA	20230406	19:07:00	20:40:00	20230406	April	18:13:00	147	54	NA
2023	NorthMale	2	Pyramid	DiveCentre	0.4	18:50:00	3	0.9	30.05	Full Moon	0	0	100	Acropora	hempricii	NA	20230406	pigmented	NA	20230406	19:07:00	20:40:00	20230406	April	18:13:00	147	54	NA
2023	NorthMale	2	Pyramid	DiveCentre	0.4	18:50:00	3	0.9	30.05	Full Moon	0	0	100	Acropora	cytherea	NA	20230406	pigmented	NA	20230406	19:57:00	21:26:00	20230406	April	18:13:00	193	104	NA
2023	NorthMale	2	Pyramid	DiveCentre	0.4	18:50:00	3	0.9	30.05	Full Moon	0	0	100	Acropora	cytherea	NA	20230406	pigmented	NA	20230406	19:07:00	21:26:00	20230406	April	18:13:00	193	54	NA
2023	NorthMale	2	Pyramid	DiveCentre	0.4	18:50:00	3	0.9	30.05	Full Moon	0	0	100	Acropora	cytherea	NA	20230406	pigmented	NA	20230406	19:47:00	21:31:00	20230406	April	18:13:00	198	94	bottom bar L
2023	NorthMale	2	Pyramid	DiveCentre	0.4	18:50:00	3	0.9	30.05	Full Moon	0	0	100	Acropora	cytherea	NA	20230406	pigmented	NA	20230406	19:47:00	21:31:00	20230406	April	18:13:00	198	94	bottom bar R
2023	NorthMale	2	Pyramid	DiveCentre	0.4	18:50:00	3	0.9	30.05	Full Moon	0	0	100	Acropora	humilis	NA	20230109	white	NA	20230406	19:47:00	20:24:00	20230406	April	18:13:00	131	94	blue colony
2023	NorthMale	2	Pyramid	DiveCentre	0.4	18:50:00	3	0.9	30.05	Full Moon	0	0	100	Acropora	millepora	NA	20230406	pigmented	NA	20230406	19:13:00	21:27:00	20230406	April	18:13:00	194	60	NA
2023	NorthMale	2	Pyramid	DiveCentre	0.4	18:50:00	3	0.9	30.05	Full Moon	0	0	100	Acropora	cytherea	NA	20230406	pigmented	NA	20230406	19:13:00	21:27:00	20230406	April	18:13:00	194	60	NA
2023	NorthMale	2	Pyramid	DiveCentre	0.4	18:50:00	3	0.9	30.05	Full Moon	0	0	100	Acropora	cytherea	NA	20230406	pigmented	NA	20230406	19:42:00	21:27:00	20230406	April	18:13:00	194	89	NA
2023	NorthMale	2	Pyramid	DiveCentre	0.4	18:50:00	3	0.9	30.05	Full Moon	0	0	100	Acropora	millepora	NA	20230406	pigmented	NA	20230406	19:48:00	21:37:00	20230406	April	18:13:00	204	95	NA
2023	NorthMale	2	Pyramid	DiveCentre	0.4	18:50:00	3	0.9	30.05	Full Moon	0	0	100	Acropora	humilis	NA	20230406	pigmented	NA	20230406	18:51:00	20:35:00	20230406	April	18:13:00	142	38	NA
2023	NorthMale	2	Pyramid	DiveCentre	0.4	18:50:00	3	0.9	30.05	Full Moon	0	0	100	Acropora	austera	NA	20230406	pigmented	NA	20230406	18:56:00	19:50:00	20230406	April	18:13:00	97	43	NA
2023	NorthMale	2	Pyramid	DiveCentre	0.4	18:50:00	3	0.9	30.05	Full Moon	0	0	100	Acropora	cytherea	NA	20230406	pigmented	NA	20230406	19:51:00	21:27:00	20230406	April	18:13:00	194	98	NA
2023	NorthMale	2	Pyramid	DiveCentre	0.4	18:50:00	3	0.9	30.05	Full Moon	0	0	100	Acropora	cytherea	NA	20230406	pigmented	NA	20230406	19:51:00	21:27:00	20230406	April	18:13:00	194	98	NA
2023	Baa	2	Frame	DiveSite	0.5	20:46:00	10.5	5	29.66	Waning Gibbous	4	4	84.5	Acropora	digitifera	A	20230127	white	NA	20230406	19:13:00	20:48:00	20230410	April	18:15	153	58
2023	Baa	2	Frame	DiveSite	0.5	20:46:00	10.5	5	29.66	Waning Gibbous	4	4	84.5	Acropora	digitifera	B	20230127	white	NA	20230406	19:13:00	20:48:00	20230410	April	18:15	153	58
2023	Baa	2	Frame	DiveSite	0.5	20:46:00	10.5	5	29.66	Waning Gibbous	4	4	84.5	Acropora	digitifera	C	20230127	white	NA	20230406	19:13:00	20:48:00	20230410	April	18:15	153	58
2023	Baa	2	Frame	DiveSite	0.5	20:46:00	10.5	5	29.66	Waning Gibbous	4	4	84.5	Acropora	digitifera	D	20230127	white	NA	20230406	19:13:00	20:48:00	20230410	April	18:15	153	58
2023	Baa	2	Wild	DiveSite	0.5	20:46:00	10.5	5	29.66	Waning Gibbous	4	4	84.5	Acropora	millepora	NA	20230127	white	20230226	20230406	19:13:00	21:23:00	20230410	April	18:15	188	58	large wild
2023	Baa	2	Frame	DiveSite	0.5	20:46:00	10.5	5	29.66	Waning Gibbous	4	4	84.5	Acropora	millepora	A	20230127	white	NA	20230406	19:13:00	20:43:00	20230410	April	18:15	148	58
2023	Baa	2	Frame	DiveSite	0.5	20:46:00	10.5	5	29.66	Waning Gibbous	4	4	84.5	Acropora	millepora	B	20230127	white	NA	20230406	19:13:00	20:43:00	20230410	April	18:15	148	58
2023	Baa	2	Frame	DiveSite	0.5	20:46:00	10.5	5	29.66	Waning Gibbous	4	4	84.5	Acropora	millepora	C	20230127	white	NA	20230406	19:13:00	20:43:00	20230410	April	18:15	148	58
2023	Baa	2	Frame	DiveSite	0.5	20:46:00	10.5	5	29.66	Waning Gibbous	4	4	84.5	Acropora	millepora	D	20230127	white	NA	20230406	19:13:00	20:43:00	20230410	April	18:15	148	58
2023	Baa	2	Frame	Jetty	0.5	20:46:00	10.5	5	29.66	Waning Gibbous	4	4	84.5	Acropora	millepora	NA	20230127	white	NA	20230406	19:13:00	21:01:00	20230410	April	18:15	166	58
2023	Baa	2	Frame	Jetty	0.5	20:46:00	10.5	5	29.66	Waning Gibbous	4	4	84.5	Acropora	digitifera	A	20230127	white	NA	20230406	19:13:00	21:00:00	20230410	April	18:15	165	58
2023	Baa	2	Frame	Jetty	0.5	20:46:00	10.5	5	29.66	Waning Gibbous	4	4	84.5	Acropora	digitifera	B	20230127	white	NA	20230406	19:13:00	21:00:00	20230410	April	18:15	165	58
2023	Baa	2	Frame	Jetty	0.5	20:46:00	10.5	5	29.66	Waning Gibbous	4	4	84.5	Acropora	digitifera	C	20230127	white	NA	20230406	19:13:00	21:00:00	20230410	April	18:15	165	58
2023	Baa	2	Frame	Jetty	0.5	20:46:00	10.5	5	29.66	Waning Gibbous	4	4	84.5	Acropora	digitifera	D	20230127	white	NA	20230406	19:13:00	21:00:00	20230410	April	18:15	165	58
2023	Baa	2	Frame	Jetty	0.5	20:46:00	10.5	5	29.66	Waning Gibbous	4	4	84.5	Acropora	digitifera	E	20230127	white	NA	20230406	19:13:00	21:00:00	20230410	April	18:15	165	58
2023	Baa	2	Frame	Jetty	0.5	20:46:00	10.5	5	29.66	Waning Gibbous	4	4	84.5	Acropora	digitifera	F	20230127	white	NA	20230406	19:13:00	21:00:00	20230410	April	18:15	165	58
2023	Baa	2	Frame	Jetty	0.5	20:46:00	10.5	5	29.66	Waning Gibbous	4	4	84.5	Acropora	digitifera	G	20230127	white	NA	20230406	19:13:00	21:00:00	20230410	April	18:15	165	58
2023	Baa	2	Frame	DiveSite	0.5	20:46:00	10.5	5	29.66	Waning Gibbous	4	4	84.5	Acropora	samoensis	NA	20230127	white	NA	20230406	19:13:00	21:24:00	20230410	April	18:15	189	58
2023	Baa	2	Frame	DiveSite	0.5	20:46:00	10.5	5	29.66	Waning Gibbous	4	4	84.5	Acropora	digitifera	A	20230127	white	NA	20230406	19:13:00	20:46:00	20230410	April	18:15	151	58
2023	Baa	2	Frame	DiveSite	0.5	20:46:00	10.5	5	29.66	Waning Gibbous	4	4	84.5	Acropora	millepora	B	20230127	white	NA	20230406	19:13:00	21:21:00	20230410	April	18:15	186	58
2023	Baa	2	Frame	DiveSite	0.5	20:46:00	10.5	5	29.66	Waning Gibbous	4	4	84.5	Acropora	millepora	C	20230127	white	NA	20230406	19:13:00	21:21:00	20230410	April	18:15	186	58
2023	Baa	2	Frame	DiveSite	0.5	20:46:00	10.5	5	29.66	Waning Gibbous	4	4	84.5	Acropora	millepora	D	20230127	white	NA	20230406	19:13:00	21:21:00	20230410	April	18:15	186	58
2023	Baa	2	Frame	DiveSite	0.5	20:46:00	10.5	5	29.66	Waning Gibbous	4	4	84.5	Acropora	samoensis	NA	20230127	white	NA	20230406	19:13:00	20:53:00	20230410	April	18:15	158	58
2023	Baa	2	Frame	Jetty	0.5	20:46:00	10.5	5	29.66	Waning Gibbous	4	4	84.5	Acropora	digitifera	NA	20230127	white	NA	20230406	19:13:00	21:00:00	20230410	April	18:15	165	58
2023	Baa	2	Frame	Jetty	0.5	20:46:00	10.5	5	29.66	Waning Gibbous	4	4	84.5	Acropora	digitifera	NA	20230127	white	NA	20230406	19:13:00	21:00:00	20230410	April	18:15	165	58
2022	Baa	3	Frame	DiveSite	0.5	20:48:00	NA	NA	29.09	Waning Crescent	19	-11	47.1	Acropora	valida	NA	20211102	white	NA	20220120	NA	NA	20220205	May	NA	NA	NA	Based on loss of gametes
2023	Baa	1	Frame	DiveSite	0.5	20:46:00	10.5	5	29.66	Waning Gibbous	4	4	84.5	Acropora	digitifera	NA	20230127	white	NA	20230406	19:13:00	20:46:00	20230410	April	18:15	151	58
2023	Baa	1	Frame	DiveSite	0.5	20:46:00	10.5	5	29.66	Waning Gibbous	4	4	84.5	Acropora	millepora	NA	20230127	white	NA	20230406	19:13:00	21:24:00	20230410	April	18:15	189	58
